# Supplementary material for: Poly[[aqua­tris­(μ-benzene-1,4-dicarboxyl­ato)tricobalt(II)] methanol monosolvate monohydrate]
Source: Acta Crystallogr Sect E Struct Rep Online. 2011 Jun 4;67(Pt 7):m841–2. doi: 10.1107/S1600536811020009 (PMC3152069; doi:10.1107/S1600536811020009)
Supplement: Supplementary file 1 [file e-67-0m841-sup1.cif]

##############################################################################
#                                                                            #
# This CIF contains the data in a paper accepted for publication in          #
# Acta Crystallographica Section E. It conforms to the requirements of       #
# Notes for Authors for Acta Crystallographica Section E, and has been       #
# peer reviewed under the auspices of the IUCr Commission on Journals.       #
#                                                                            #
# Full details of the Crystallographic Information File format               #
# are given in the paper "The Crystallographic Information File (CIF):       #
# a New Standard Archive File for Crystallography" by S. R. Hall, F. H.      #
# Allen and I. D. Brown [Acta Cryst. (1991), A47, 655-685].                  #
#                                                                            #
# The current version of the core CIF dictionary is obtainable from          #
# ftp://ftp.iucr.org/pub/cif_core.dic.                                       #
#                                                                            #
# Software is freely available for graphical display of the structure(s)     #
# in this CIF. For information consult the CIF software page                 #
# http://www.iucr.org/resources/cif/software.                                #
#                                                                            #
# This file may be used for bona fide research purposes within the           #
# scientific community so long as proper attribution is given to the journal # 
# article from which it was obtained.                                        #
#                                                                            #
##############################################################################
data_I
_audit_creation_method     SHELXL-97
_chemical_name_systematic
;
Poly[[aquatris(\m-benzene-1,4-dicarboxylato)tricobalt(II)] methanol
monosolvate monohydrate]
;
_chemical_name_common     ?
_chemical_formula_moiety     'C24 H14 Co3 O13, C H4 O, H2 O'
_chemical_formula_sum     'C25 H20 Co3 O15'
_chemical_formula_iupac     '[Co3 (C8 H4 O4)3 (H2 O)], C H4 O, H2 O'
_chemical_formula_weight     737.20
_chemical_melting_point     ?
_symmetry_cell_setting     triclinic
_symmetry_space_group_name_H-M     'P -1'
_symmetry_space_group_name_Hall     '-P 1'
loop_
    _symmetry_equiv_pos_as_xyz
    'x, y, z'
    '-x, -y, -z'
_cell_length_a     9.8456(11)
_cell_length_b     12.0753(15)
_cell_length_c     13.0039(16)
_cell_angle_alpha     91.842(2)
_cell_angle_beta     100.9250(10)
_cell_angle_gamma     101.7450(10)
_cell_volume     1482.2(3)
_cell_formula_units_Z     2
_cell_measurement_reflns_used     3571
_cell_measurement_theta_min     2.21
_cell_measurement_theta_max     24.12
_cell_measurement_temperature     291(2)
_exptl_crystal_description     block
_exptl_crystal_colour     purple
_exptl_crystal_size_max     0.30
_exptl_crystal_size_mid     0.26
_exptl_crystal_size_min     0.24
_exptl_crystal_density_diffrn     1.652
_exptl_crystal_density_meas     ?
_exptl_crystal_density_method     'not measured'
_exptl_crystal_F_000     742
_exptl_absorpt_coefficient_mu     1.730
_exptl_absorpt_correction_type     multi-scan
_exptl_absorpt_process_details     '(SADABS; Bruker, 2004)'
_exptl_absorpt_correction_T_min     0.6816
_exptl_absorpt_correction_T_max     0.7460
_exptl_special_details
;
;
_diffrn_ambient_temperature     291(2)
_diffrn_radiation_type     'MoK\a'
_diffrn_radiation_wavelength     0.71073
_diffrn_radiation_source     'sealed tube'
_diffrn_radiation_monochromator     'graphite'
_diffrn_measurement_device_type     'Bruker SMART APEX CCD'
_diffrn_measurement_method     '\f and \w'
_diffrn_detector_area_resol_mean     ?
_diffrn_reflns_number     11744
_diffrn_reflns_av_R_equivalents     0.0306
_diffrn_reflns_av_sigmaI/netI     0.0545
_diffrn_reflns_theta_min     1.60
_diffrn_reflns_theta_max     26.00
_diffrn_reflns_theta_full     26.00
_diffrn_measured_fraction_theta_max     0.989
_diffrn_measured_fraction_theta_full     0.989
_diffrn_reflns_limit_h_min     -11
_diffrn_reflns_limit_h_max     12
_diffrn_reflns_limit_k_min     -14
_diffrn_reflns_limit_k_max     14
_diffrn_reflns_limit_l_min     -15
_diffrn_reflns_limit_l_max     16
_diffrn_standards_number     0
_diffrn_standards_interval_count     ?
_diffrn_standards_interval_time     0
_diffrn_standards_decay_%     0
_refine_special_details
;
Refinement of <i>F</i>^2^ against ALL reflections. The weighted <i>R</i>-factor
<i>wR</i> and goodness of fit <i>S</i> are based on <i>F</i>^2^, conventional
<i>R</i>-factors <i>R</i> are based on <i>F</i>, with <i>F</i> set to zero for
negative <i>F</i>^2^. The threshold expression of <i>F</i>^2^ >
\s(<i>F</i>^2^) is used only for calculating <i>R</i>-factors(gt) <i>etc</i>.
and is not relevant to the choice of reflections for refinement.
<i>R</i>-factors based on <i>F</i>^2^ are statistically about twice as large
as those based on <i>F</i>, and <i>R</i>- factors based on ALL data will be
even larger.
;
_reflns_number_total     5751
_reflns_number_gt     4241
_reflns_threshold_expression     I>2\s(I)
_refine_ls_structure_factor_coef     Fsqd
_refine_ls_matrix_type     full
_refine_ls_R_factor_all     0.0697
_refine_ls_R_factor_gt     0.0508
_refine_ls_wR_factor_gt     0.1060
_refine_ls_wR_factor_ref     0.1104
_refine_ls_goodness_of_fit_ref     1.037
_refine_ls_restrained_S_all     1.037
_refine_ls_number_reflns     5751
_refine_ls_number_parameters     392
_refine_ls_number_restraints     0
_refine_ls_hydrogen_treatment     constr
_refine_ls_weighting_scheme     calc
_refine_ls_weighting_details
             'calc w=1/[\s^2^(Fo^2^)+(0.05P)^2^+1.22P] where P=(Fo^2^+2Fc^2^)/3'
_atom_sites_solution_hydrogens     geom
_atom_sites_solution_primary     direct
_atom_sites_solution_secondary     difmap
_refine_ls_shift/su_max     0.000
_refine_ls_shift/su_mean     0.000
_refine_diff_density_max     0.358
_refine_diff_density_min     -0.701
_refine_ls_extinction_method     none
_refine_ls_extinction_coef     ?
loop_
    _atom_type_symbol
    _atom_type_description
    _atom_type_scat_dispersion_real
    _atom_type_scat_dispersion_imag
    _atom_type_scat_source
    'C' 'C' 0.0033 0.0016
                         'International Tables Vol C Tables 4.2.6.8 and 6.1.1.4'
    'H' 'H' 0.0000 0.0000
                         'International Tables Vol C Tables 4.2.6.8 and 6.1.1.4'
    'O' 'O' 0.0106 0.0060
                         'International Tables Vol C Tables 4.2.6.8 and 6.1.1.4'
    'Co' 'Co' 0.3494 0.9721
                         'International Tables Vol C Tables 4.2.6.8 and 6.1.1.4'
_computing_data_collection     'SMART (Bruker, 2004)'
_computing_cell_refinement     'SAINT (Bruker, 2004)'
_computing_data_reduction     'SAINT (Bruker, 2004)'
_computing_structure_solution     'SHELXS97 (Sheldrick, 2008)'
_computing_structure_refinement     'SHELXL97 (Sheldrick, 2008)'
_computing_molecular_graphics     'DIAMOND (Brandenburg, 2006)'
_computing_publication_material     'SHELXTL (Sheldrick, 2008)'
loop_
    _atom_site_type_symbol
    _atom_site_label
    _atom_site_fract_x
    _atom_site_fract_y
    _atom_site_fract_z
    _atom_site_U_iso_or_equiv
    _atom_site_adp_type
    _atom_site_calc_flag
    _atom_site_refinement_flags
    _atom_site_occupancy
    _atom_site_symmetry_multiplicity
    _atom_site_disorder_assembly
    _atom_site_disorder_group
    C C1 0.7655(4) 0.4662(3) 0.7910(3) 0.0345(9) Uani d . 1 1 . .
    C C2 0.7907(5) 0.3680(4) 0.7456(4) 0.0454(11) Uani d . 1 1 . .
    H H2 0.7628 0.3508 0.6719 0.054 Uiso calc R 1 1 . .
    C C3 0.8574(5) 0.2946(4) 0.8090(4) 0.0419(10) Uani d . 1 1 . .
    H H3 0.8717 0.2262 0.7790 0.050 Uiso calc R 1 1 . .
    C C4 0.9021(5) 0.3234(3) 0.9161(3) 0.0398(10) Uani d . 1 1 . .
    C C5 0.8818(5) 0.4247(4) 0.9588(4) 0.0485(12) Uani d . 1 1 . .
    H H5 0.9157 0.4461 1.0315 0.058 Uiso calc R 1 1 . .
    C C6 0.8129(5) 0.4934(4) 0.8958(3) 0.0426(10) Uani d . 1 1 . .
    H H6 0.7980 0.5615 0.9261 0.051 Uiso calc R 1 1 . .
    C C7 0.6950(5) 0.5449(4) 0.7247(4) 0.0412(10) Uani d . 1 1 . .
    C C8 0.9731(5) 0.2503(3) 0.9811(4) 0.0422(11) Uani d . 1 1 . .
    C C9 0.7203(4) 0.8267(3) 0.4169(3) 0.0301(8) Uani d . 1 1 . .
    C C10 0.6962(5) 0.7946(4) 0.3063(4) 0.0505(12) Uani d . 1 1 . .
    H H10 0.6323 0.7266 0.2758 0.061 Uiso calc R 1 1 . .
    C C11 0.7716(5) 0.8688(4) 0.2457(4) 0.0429(10) Uani d . 1 1 . .
    H H11 0.7599 0.8486 0.1728 0.052 Uiso calc R 1 1 . .
    C C12 0.8616(5) 0.9694(3) 0.2872(3) 0.0400(10) Uani d . 1 1 . .
    C C13 0.8770(5) 1.0004(4) 0.3927(4) 0.0501(12) Uani d . 1 1 . .
    H H13 0.9324 1.0721 0.4222 0.060 Uiso calc R 1 1 . .
    C C14 0.8078(5) 0.9223(4) 0.4566(3) 0.0421(11) Uani d . 1 1 . .
    H H14 0.8257 0.9401 0.5302 0.051 Uiso calc R 1 1 . .
    C C15 0.6447(4) 0.7483(3) 0.4814(3) 0.0317(8) Uani d . 1 1 . .
    C C16 0.9373(4) 1.0442(4) 0.2203(3) 0.0375(9) Uani d . 1 1 . .
    C C17 0.2859(4) 0.6297(4) 0.5711(3) 0.0371(10) Uani d . 1 1 . .
    C C18 0.1060(5) 0.4418(4) 0.5392(4) 0.0426(10) Uani d . 1 1 . .
    H H18 0.1803 0.4042 0.5644 0.051 Uiso calc R 1 1 . .
    C C19 0.1364(4) 0.5612(4) 0.5314(3) 0.0356(9) Uani d . 1 1 . .
    C C20 0.0241(4) 0.6157(4) 0.4882(3) 0.0388(10) Uani d . 1 1 . .
    H H20 0.0448 0.6948 0.4795 0.047 Uiso calc R 1 1 . .
    C C21 1.3134(4) 1.1321(4) 0.0668(4) 0.0406(10) Uani d . 1 1 . .
    C C22 1.5397(5) 1.1132(4) -0.0081(3) 0.0443(11) Uani d . 1 1 . .
    H H22 1.5718 1.1927 -0.0099 0.053 Uiso calc R 1 1 . .
    C C23 1.4218(5) 1.0740(3) 0.0374(3) 0.0378(9) Uani d . 1 1 . .
    C C24 1.3909(5) 0.9566(4) 0.0493(4) 0.0418(10) Uani d . 1 1 . .
    H H24 1.3199 0.9262 0.0871 0.050 Uiso calc R 1 1 . .
    C C25 0.2871(5) 0.4940(4) 0.8243(4) 0.0463(11) Uani d . 1 1 . .
    H H25A 0.1955 0.4495 0.8330 0.069 Uiso calc R 1 1 . .
    H H25C 0.3313 0.4480 0.7826 0.069 Uiso calc R 1 1 . .
    H H25D 0.2728 0.5619 0.7881 0.069 Uiso calc R 1 1 . .
    Co Co1 0.53756(6) 0.71571(5) 0.67841(4) 0.03287(15) Uani d . 1 1 . .
    Co Co2 0.5000 0.5000 0.5000 0.03250(18) Uani d S 1 2 . .
    Co Co3 1.15981(5) 1.21536(4) 0.17863(4) 0.02938(14) Uani d . 1 1 . .
    Co Co4 1.0000 1.0000 0.0000 0.03193(18) Uani d S 1 2 . .
    O O1 0.6831(3) 0.6278(3) 0.7537(2) 0.0465(8) Uani d . 1 1 . .
    O O2 0.6588(3) 0.5129(3) 0.6183(2) 0.0415(7) Uani d . 1 1 . .
    O O3 0.9700(3) 0.1490(2) 0.9415(2) 0.0377(7) Uani d . 1 1 . .
    O O4 1.0326(3) 0.2841(2) 1.0748(2) 0.0410(7) Uani d . 1 1 . .
    O O5 0.6481(3) 0.7837(3) 0.5886(3) 0.0476(8) Uani d . 1 1 . .
    O O6 0.5728(3) 0.6495(2) 0.4424(2) 0.0375(7) Uani d . 1 1 . .
    O O7 0.9028(3) 1.0201(2) 0.1217(2) 0.0352(6) Uani d . 1 1 . .
    O O8 1.0366(3) 1.1244(3) 0.2642(2) 0.0488(8) Uani d . 1 1 . .
    O O9 0.3832(3) 0.5818(2) 0.6010(2) 0.0344(6) Uani d . 1 1 . .
    O O10 0.3048(3) 0.7359(3) 0.5713(3) 0.0472(8) Uani d . 1 1 . .
    O O11 1.2079(3) 1.0796(2) 0.0968(2) 0.0378(7) Uani d . 1 1 . .
    O O12 1.3470(3) 1.2378(3) 0.0664(2) 0.0431(7) Uani d . 1 1 . .
    O O13 0.3793(3) 0.5276(3) 0.9276(2) 0.0409(7) Uani d . 1 1 . .
    H H15B 0.4504 0.5936 0.9225 0.049 Uiso d R 1 1 . .
    O O1W 0.4003(3) 0.7587(3) 0.7928(3) 0.0458(7) Uani d . 1 1 . .
    H H1X 0.3246 0.7899 0.7555 0.055 Uiso d R 1 1 . .
    H H1Y 0.4577 0.8130 0.8474 0.055 Uiso d R 1 1 . .
    O O2W 0.6664(4) 0.9904(3) 0.6639(3) 0.0574(9) Uani d . 1 1 . .
    H H2X 0.6605 0.9232 0.6394 0.069 Uiso d R 1 1 . .
    H H2Y 0.7051 0.9975 0.7287 0.069 Uiso d R 1 1 . .
loop_
    _atom_site_aniso_label
    _atom_site_aniso_U_11
    _atom_site_aniso_U_22
    _atom_site_aniso_U_33
    _atom_site_aniso_U_12
    _atom_site_aniso_U_13
    _atom_site_aniso_U_23
    C1 0.035(2) 0.0287(19) 0.037(2) -0.0018(16) 0.0105(17) 0.0053(16)
    C2 0.052(3) 0.040(2) 0.049(3) 0.021(2) 0.007(2) 0.010(2)
    C3 0.043(2) 0.040(2) 0.042(2) 0.0108(19) 0.0044(19) -0.0060(19)
    C4 0.043(2) 0.0248(19) 0.039(2) 0.0000(17) -0.0150(19) 0.0038(17)
    C5 0.042(3) 0.049(3) 0.051(3) 0.015(2) -0.006(2) 0.009(2)
    C6 0.046(3) 0.041(2) 0.039(2) 0.014(2) -0.001(2) 0.0028(19)
    C7 0.048(3) 0.036(2) 0.039(2) 0.0143(19) -0.0013(19) 0.0020(19)
    C8 0.042(2) 0.027(2) 0.043(2) -0.0058(17) -0.0123(19) 0.0003(18)
    C9 0.038(2) 0.0307(19) 0.0259(19) 0.0086(16) 0.0154(16) 0.0076(15)
    C10 0.046(3) 0.049(3) 0.047(3) -0.014(2) 0.012(2) -0.009(2)
    C11 0.039(2) 0.043(2) 0.042(2) -0.0065(19) 0.0136(19) 0.0080(19)
    C12 0.052(3) 0.030(2) 0.038(2) 0.0021(18) 0.014(2) 0.0051(17)
    C13 0.039(3) 0.058(3) 0.044(3) -0.016(2) 0.017(2) -0.006(2)
    C14 0.045(2) 0.047(2) 0.029(2) -0.0140(19) 0.0191(18) -0.0087(18)
    C15 0.031(2) 0.033(2) 0.035(2) 0.0109(17) 0.0111(17) 0.0033(16)
    C16 0.029(2) 0.043(2) 0.037(2) 0.0043(18) 0.0010(17) 0.0074(18)
    C17 0.024(2) 0.047(2) 0.042(2) 0.0131(18) 0.0088(17) -0.0194(19)
    C18 0.039(2) 0.050(3) 0.040(2) 0.011(2) 0.0109(19) -0.009(2)
    C19 0.0220(19) 0.047(2) 0.040(2) 0.0097(17) 0.0076(16) 0.0106(18)
    C20 0.027(2) 0.047(2) 0.045(2) 0.0127(18) 0.0089(18) 0.010(2)
    C21 0.021(2) 0.046(3) 0.048(3) 0.0071(18) -0.0085(18) -0.012(2)
    C22 0.047(3) 0.038(2) 0.040(2) -0.009(2) 0.014(2) -0.0141(19)
    C23 0.049(3) 0.031(2) 0.039(2) 0.0132(18) 0.0160(19) 0.0091(17)
    C24 0.039(2) 0.046(3) 0.041(2) 0.005(2) 0.0135(19) 0.007(2)
    C25 0.052(3) 0.050(3) 0.042(3) 0.020(2) 0.011(2) 0.017(2)
    Co1 0.0347(3) 0.0324(3) 0.0326(3) 0.0089(2) 0.0080(2) -0.0003(2)
    Co2 0.0330(4) 0.0316(4) 0.0325(4) 0.0079(3) 0.0049(3) -0.0009(3)
    Co3 0.0267(3) 0.0323(3) 0.0271(3) 0.0056(2) 0.0015(2) 0.0005(2)
    Co4 0.0336(4) 0.0275(4) 0.0332(4) 0.0048(3) 0.0052(3) 0.0004(3)
    O1 0.0524(19) 0.0331(17) 0.0452(18) 0.0145(14) -0.0167(15) -0.0057(14)
    O2 0.0440(17) 0.0429(17) 0.0382(16) 0.0121(14) 0.0057(13) 0.0069(13)
    O3 0.0389(16) 0.0433(16) 0.0391(16) 0.0201(13) 0.0150(13) 0.0105(13)
    O4 0.0444(17) 0.0395(16) 0.0288(15) 0.0059(13) -0.0132(13) -0.0077(12)
    O5 0.0482(18) 0.0426(17) 0.0477(18) -0.0097(14) 0.0222(15) -0.0115(14)
    O6 0.0356(15) 0.0306(15) 0.0393(16) 0.0071(12) -0.0088(12) -0.0015(12)
    O7 0.0272(14) 0.0441(16) 0.0321(16) 0.0020(12) 0.0061(12) 0.0048(12)
    O8 0.0491(19) 0.0430(18) 0.0435(18) -0.0162(15) 0.0123(15) -0.0080(14)
    O9 0.0275(14) 0.0438(16) 0.0333(15) 0.0138(12) 0.0038(11) -0.0045(12)
    O10 0.0519(19) 0.0427(18) 0.0460(18) 0.0149(15) 0.0051(15) -0.0127(14)
    O11 0.0399(17) 0.0416(16) 0.0320(15) 0.0062(13) 0.0105(13) -0.0001(12)
    O12 0.0432(17) 0.0422(17) 0.0427(17) 0.0040(14) 0.0142(14) -0.0160(14)
    O13 0.0421(17) 0.0412(17) 0.0441(17) 0.0105(13) 0.0165(14) 0.0129(13)
    O1W 0.0454(18) 0.0419(17) 0.0494(18) 0.0047(14) 0.0156(14) -0.0145(14)
    O2W 0.058(2) 0.051(2) 0.053(2) -0.0121(16) 0.0132(17) -0.0059(16)
_geom_special_details
;
All e.s.d.'s (except the e.s.d. in the dihedral angle between two l.s. planes)
are estimated using the full covariance matrix. The cell e.s.d.'s are taken
into account individually in the estimation of e.s.d.'s in distances, angles
and torsion angles; correlations between e.s.d.'s in cell parameters are only
used when they are defined by crystal symmetry. An approximate (isotropic)
treatment of cell e.s.d.'s is used for estimating e.s.d.'s involving l.s.
planes.
;
loop_
    _geom_bond_atom_site_label_1
    _geom_bond_atom_site_label_2
    _geom_bond_site_symmetry_2
    _geom_bond_distance
    _geom_bond_publ_flag
    C1 C6 . 1.360(6) ?
    C1 C2 . 1.395(6) ?
    C1 C7 . 1.491(6) ?
    C2 C3 . 1.405(6) ?
    C2 H2 . 0.9500 ?
    C3 C4 . 1.388(6) ?
    C3 H3 . 0.9500 ?
    C4 C5 . 1.393(6) ?
    C4 C8 . 1.435(6) ?
    C5 C6 . 1.372(6) ?
    C5 H5 . 0.9500 ?
    C6 H6 . 0.9500 ?
    C7 O1 . 1.095(5) ?
    C7 O2 . 1.383(5) ?
    C8 O4 . 1.262(5) ?
    C8 O3 . 1.305(5) ?
    C9 C14 . 1.315(6) ?
    C9 C10 . 1.440(6) ?
    C9 C15 . 1.468(5) ?
    C10 C11 . 1.404(6) ?
    C10 H10 . 0.9500 ?
    C11 C12 . 1.376(6) ?
    C11 H11 . 0.9500 ?
    C12 C13 . 1.381(6) ?
    C12 C16 . 1.467(6) ?
    C13 C14 . 1.431(6) ?
    C13 H13 . 0.9500 ?
    C14 H14 . 0.9500 ?
    C15 O6 . 1.289(5) ?
    C15 O5 . 1.437(5) ?
    C16 O8 . 1.260(5) ?
    C16 O7 . 1.271(5) ?
    C17 O9 . 1.226(5) ?
    C17 O10 . 1.258(5) ?
    C17 C19 . 1.519(6) ?
    C18 C20 2_566 1.304(6) ?
    C18 C19 . 1.422(6) ?
    C18 H18 . 0.9500 ?
    C19 C20 . 1.434(5) ?
    C20 C18 2_566 1.304(6) ?
    C20 H20 . 0.9500 ?
    C21 O11 . 1.239(5) ?
    C21 O12 . 1.252(5) ?
    C21 C23 . 1.489(6) ?
    C22 C24 2_875 1.345(6) ?
    C22 C23 . 1.406(6) ?
    C22 H22 . 0.9500 ?
    C23 C24 . 1.408(6) ?
    C24 C22 2_875 1.345(6) ?
    C24 H24 . 0.9500 ?
    C25 O13 . 1.465(5) ?
    C25 H25A . 0.9800 ?
    C25 H25C . 0.9800 ?
    C25 H25D . 0.9800 ?
    Co1 O5 . 1.845(3) ?
    Co1 O9 . 2.062(3) ?
    Co1 O1 . 2.072(3) ?
    Co1 O1W . 2.304(3) ?
    Co2 O2 . 1.952(3) ?
    Co2 O2 2_666 1.952(3) ?
    Co2 O6 . 2.024(3) ?
    Co2 O6 2_666 2.024(3) ?
    Co2 O9 . 2.230(3) ?
    Co2 O9 2_666 2.230(3) ?
    Co3 O4 1_564 1.984(3) ?
    Co3 O8 . 1.990(3) ?
    Co3 O11 . 2.107(3) ?
    Co3 O1 2_776 2.222(3) ?
    Co4 O3 1_564 2.030(3) ?
    Co4 O3 2_766 2.030(3) ?
    Co4 O7 . 2.030(3) ?
    Co4 O7 2_775 2.030(3) ?
    Co4 O11 . 2.201(3) ?
    Co4 O11 2_775 2.201(3) ?
    O1 Co3 2_776 2.222(3) ?
    O3 Co4 1_546 2.030(3) ?
    O4 Co3 1_546 1.984(3) ?
    O13 H15B . 0.9600 ?
    O1W H1X . 0.9601 ?
    O1W H1Y . 0.9600 ?
    O2W H2X . 0.8501 ?
    O2W H2Y . 0.8500 ?
loop_
    _geom_angle_atom_site_label_1
    _geom_angle_atom_site_label_2
    _geom_angle_atom_site_label_3
    _geom_angle_site_symmetry_1
    _geom_angle_site_symmetry_3
    _geom_angle
    _geom_angle_publ_flag
    C6 C1 C2 . . 119.5(4) ?
    C6 C1 C7 . . 119.8(4) ?
    C2 C1 C7 . . 120.6(4) ?
    C1 C2 C3 . . 120.0(4) ?
    C1 C2 H2 . . 120.0 ?
    C3 C2 H2 . . 120.0 ?
    C4 C3 C2 . . 119.1(4) ?
    C4 C3 H3 . . 120.5 ?
    C2 C3 H3 . . 120.5 ?
    C3 C4 C5 . . 119.8(4) ?
    C3 C4 C8 . . 119.5(4) ?
    C5 C4 C8 . . 120.6(4) ?
    C6 C5 C4 . . 120.0(4) ?
    C6 C5 H5 . . 120.0 ?
    C4 C5 H5 . . 120.0 ?
    C1 C6 C5 . . 121.5(4) ?
    C1 C6 H6 . . 119.3 ?
    C5 C6 H6 . . 119.3 ?
    O1 C7 O2 . . 120.2(4) ?
    O1 C7 C1 . . 124.2(4) ?
    O2 C7 C1 . . 115.2(4) ?
    O4 C8 O3 . . 122.1(4) ?
    O4 C8 C4 . . 119.7(4) ?
    O3 C8 C4 . . 118.2(4) ?
    C14 C9 C10 . . 120.2(4) ?
    C14 C9 C15 . . 122.6(4) ?
    C10 C9 C15 . . 117.2(4) ?
    C11 C10 C9 . . 116.8(4) ?
    C11 C10 H10 . . 121.6 ?
    C9 C10 H10 . . 121.6 ?
    C12 C11 C10 . . 122.8(4) ?
    C12 C11 H11 . . 118.6 ?
    C10 C11 H11 . . 118.6 ?
    C11 C12 C13 . . 118.9(4) ?
    C11 C12 C16 . . 120.6(4) ?
    C13 C12 C16 . . 120.4(4) ?
    C12 C13 C14 . . 118.7(4) ?
    C12 C13 H13 . . 120.7 ?
    C14 C13 H13 . . 120.7 ?
    C9 C14 C13 . . 122.3(4) ?
    C9 C14 H14 . . 118.8 ?
    C13 C14 H14 . . 118.8 ?
    O6 C15 O5 . . 119.8(3) ?
    O6 C15 C9 . . 120.9(4) ?
    O5 C15 C9 . . 119.3(3) ?
    O8 C16 O7 . . 124.3(4) ?
    O8 C16 C12 . . 118.2(4) ?
    O7 C16 C12 . . 117.5(4) ?
    O9 C17 O10 . . 122.1(4) ?
    O9 C17 C19 . . 120.4(4) ?
    O10 C17 C19 . . 117.4(4) ?
    C20 C18 C19 2_566 . 119.8(4) ?
    C20 C18 H18 2_566 . 120.1 ?
    C19 C18 H18 . . 120.1 ?
    C18 C19 C20 . . 119.3(4) ?
    C18 C19 C17 . . 119.9(4) ?
    C20 C19 C17 . . 120.8(4) ?
    C18 C20 C19 2_566 . 120.8(4) ?
    C18 C20 H20 2_566 . 119.6 ?
    C19 C20 H20 . . 119.6 ?
    O11 C21 O12 . . 124.7(4) ?
    O11 C21 C23 . . 122.0(4) ?
    O12 C21 C23 . . 113.0(4) ?
    C24 C22 C23 2_875 . 123.1(4) ?
    C24 C22 H22 2_875 . 118.5 ?
    C23 C22 H22 . . 118.5 ?
    C22 C23 C24 . . 115.3(4) ?
    C22 C23 C21 . . 131.7(4) ?
    C24 C23 C21 . . 112.7(4) ?
    C22 C24 C23 2_875 . 121.1(4) ?
    C22 C24 H24 2_875 . 119.4 ?
    C23 C24 H24 . . 119.4 ?
    O13 C25 H25A . . 109.5 ?
    O13 C25 H25C . . 109.5 ?
    H25A C25 H25C . . 109.5 ?
    O13 C25 H25D . . 109.5 ?
    H25A C25 H25D . . 109.5 ?
    H25C C25 H25D . . 109.5 ?
    O5 Co1 O9 . . 110.87(13) ?
    O5 Co1 O1 . . 96.16(16) ?
    O9 Co1 O1 . . 99.86(11) ?
    O5 Co1 O1W . . 140.91(13) ?
    O9 Co1 O1W . . 93.65(11) ?
    O1 Co1 O1W . . 109.49(14) ?
    O2 Co2 O2 . 2_666 180.0000(10)
                                 ?
    O2 Co2 O6 . . 96.10(12) ?
    O2 Co2 O6 2_666 . 83.90(12) ?
    O2 Co2 O6 . 2_666 83.90(12) ?
    O2 Co2 O6 2_666 2_666 96.10(12) ?
    O6 Co2 O6 . 2_666 180.0 ?
    O2 Co2 O9 . . 90.15(11) ?
    O2 Co2 O9 2_666 . 89.85(11) ?
    O6 Co2 O9 . . 91.77(11) ?
    O6 Co2 O9 2_666 . 88.23(11) ?
    O2 Co2 O9 . 2_666 89.85(11) ?
    O2 Co2 O9 2_666 2_666 90.15(11) ?
    O6 Co2 O9 . 2_666 88.23(11) ?
    O6 Co2 O9 2_666 2_666 91.77(11) ?
    O9 Co2 O9 . 2_666 180.0000(10)
                                 ?
    O4 Co3 O8 1_564 . 106.09(14) ?
    O4 Co3 O11 1_564 . 106.51(11) ?
    O8 Co3 O11 . . 97.95(13) ?
    O4 Co3 O1 1_564 2_776 98.73(11) ?
    O8 Co3 O1 . 2_776 121.70(13) ?
    O11 Co3 O1 . 2_776 124.18(12) ?
    O3 Co4 O3 1_564 2_766 180.00(6) ?
    O3 Co4 O7 1_564 . 93.55(11) ?
    O3 Co4 O7 2_766 . 86.45(11) ?
    O3 Co4 O7 1_564 2_775 86.45(11) ?
    O3 Co4 O7 2_766 2_775 93.55(11) ?
    O7 Co4 O7 . 2_775 180.0000(10)
                                 ?
    O3 Co4 O11 1_564 . 92.68(12) ?
    O3 Co4 O11 2_766 . 87.32(12) ?
    O7 Co4 O11 . . 91.18(11) ?
    O7 Co4 O11 2_775 . 88.82(11) ?
    O3 Co4 O11 1_564 2_775 87.32(12) ?
    O3 Co4 O11 2_766 2_775 92.68(12) ?
    O7 Co4 O11 . 2_775 88.82(11) ?
    O7 Co4 O11 2_775 2_775 91.18(10) ?
    O11 Co4 O11 . 2_775 180.0 ?
    C7 O1 Co1 . . 124.3(3) ?
    C7 O1 Co3 . 2_776 132.2(3) ?
    Co1 O1 Co3 . 2_776 93.67(12) ?
    C7 O2 Co2 . . 140.1(3) ?
    C8 O3 Co4 . 1_546 135.7(3) ?
    C8 O4 Co3 . 1_546 130.1(3) ?
    C15 O5 Co1 . . 128.3(3) ?
    C15 O6 Co2 . . 136.0(3) ?
    C16 O7 Co4 . . 138.1(3) ?
    C16 O8 Co3 . . 119.8(3) ?
    C17 O9 Co1 . . 100.9(3) ?
    C17 O9 Co2 . . 126.7(3) ?
    Co1 O9 Co2 . . 102.39(11) ?
    C21 O11 Co3 . . 98.8(3) ?
    C21 O11 Co4 . . 127.7(3) ?
    Co3 O11 Co4 . . 101.90(12) ?
    C25 O13 H15B . . 109.3 ?
    Co1 O1W H1X . . 109.6 ?
    Co1 O1W H1Y . . 109.4 ?
    H1X O1W H1Y . . 109.5 ?
    H2X O2W H2Y . . 109.5 ?
loop_
    _geom_torsion_atom_site_label_1
    _geom_torsion_atom_site_label_2
    _geom_torsion_atom_site_label_3
    _geom_torsion_atom_site_label_4
    _geom_torsion_site_symmetry_1
    _geom_torsion_site_symmetry_2
    _geom_torsion_site_symmetry_3
    _geom_torsion_site_symmetry_4
    _geom_torsion
    _geom_torsion_publ_flag
    C6 C1 C2 C3 . . . . 3.6(7) ?
    C7 C1 C2 C3 . . . . 179.9(4) ?
    C1 C2 C3 C4 . . . . -2.4(7) ?
    C2 C3 C4 C5 . . . . -0.7(7) ?
    C2 C3 C4 C8 . . . . -178.6(4) ?
    C3 C4 C5 C6 . . . . 2.5(7) ?
    C8 C4 C5 C6 . . . . -179.6(5) ?
    C2 C1 C6 C5 . . . . -1.8(7) ?
    C7 C1 C6 C5 . . . . -178.1(4) ?
    C4 C5 C6 C1 . . . . -1.3(8) ?
    C6 C1 C7 O1 . . . . 3.7(8) ?
    C2 C1 C7 O1 . . . . -172.6(5) ?
    C6 C1 C7 O2 . . . . 176.1(4) ?
    C2 C1 C7 O2 . . . . -0.2(6) ?
    C3 C4 C8 O4 . . . . 169.3(4) ?
    C5 C4 C8 O4 . . . . -8.6(7) ?
    C3 C4 C8 O3 . . . . -12.7(7) ?
    C5 C4 C8 O3 . . . . 169.4(4) ?
    C14 C9 C10 C11 . . . . 1.0(7) ?
    C15 C9 C10 C11 . . . . -178.5(4) ?
    C9 C10 C11 C12 . . . . -1.9(7) ?
    C10 C11 C12 C13 . . . . -1.2(7) ?
    C10 C11 C12 C16 . . . . -179.7(4) ?
    C11 C12 C13 C14 . . . . 5.1(7) ?
    C16 C12 C13 C14 . . . . -176.4(4) ?
    C10 C9 C14 C13 . . . . 3.0(7) ?
    C15 C9 C14 C13 . . . . -177.5(4) ?
    C12 C13 C14 C9 . . . . -6.1(8) ?
    C14 C9 C15 O6 . . . . -171.9(4) ?
    C10 C9 C15 O6 . . . . 7.7(6) ?
    C14 C9 C15 O5 . . . . 9.8(6) ?
    C10 C9 C15 O5 . . . . -170.7(4) ?
    C11 C12 C16 O8 . . . . -167.5(4) ?
    C13 C12 C16 O8 . . . . 14.1(7) ?
    C11 C12 C16 O7 . . . . 9.0(6) ?
    C13 C12 C16 O7 . . . . -169.4(4) ?
    C20 C18 C19 C20 2_566 . . . -3.2(7) ?
    C20 C18 C19 C17 2_566 . . . 175.3(4) ?
    O9 C17 C19 C18 . . . . 6.7(6) ?
    O10 C17 C19 C18 . . . . -173.7(4) ?
    O9 C17 C19 C20 . . . . -174.8(4) ?
    O10 C17 C19 C20 . . . . 4.8(6) ?
    C18 C19 C20 C18 . . . 2_566 3.2(7) ?
    C17 C19 C20 C18 . . . 2_566 -175.3(4) ?
    C24 C22 C23 C24 2_875 . . . 7.7(8) ?
    C24 C22 C23 C21 2_875 . . . -165.6(5) ?
    O11 C21 C23 C22 . . . . 172.5(5) ?
    O12 C21 C23 C22 . . . . -13.3(7) ?
    O11 C21 C23 C24 . . . . -0.9(6) ?
    O12 C21 C23 C24 . . . . 173.4(4) ?
    C22 C23 C24 C22 . . . 2_875 -7.5(7) ?
    C21 C23 C24 C22 . . . 2_875 167.0(4) ?
    O2 C7 O1 Co1 . . . . 27.2(7) ?
    C1 C7 O1 Co1 . . . . -160.8(3) ?
    O2 C7 O1 Co3 . . . 2_776 -109.1(4) ?
    C1 C7 O1 Co3 . . . 2_776 63.0(7) ?
    O5 Co1 O1 C7 . . . . -84.9(5) ?
    O9 Co1 O1 C7 . . . . 27.6(5) ?
    O1W Co1 O1 C7 . . . . 125.1(4) ?
    O5 Co1 O1 Co3 . . . 2_776 64.22(14) ?
    O9 Co1 O1 Co3 . . . 2_776 176.70(12) ?
    O1W Co1 O1 Co3 . . . 2_776 -85.82(14) ?
    O1 C7 O2 Co2 . . . . -53.0(7) ?
    C1 C7 O2 Co2 . . . . 134.3(4) ?
    O6 Co2 O2 C7 . . . . 98.0(4) ?
    O6 Co2 O2 C7 2_666 . . . -82.0(4) ?
    O9 Co2 O2 C7 . . . . 6.3(4) ?
    O9 Co2 O2 C7 2_666 . . . -173.7(4) ?
    O4 C8 O3 Co4 . . . 1_546 17.9(7) ?
    C4 C8 O3 Co4 . . . 1_546 -160.1(3) ?
    O3 C8 O4 Co3 . . . 1_546 11.3(7) ?
    C4 C8 O4 Co3 . . . 1_546 -170.8(3) ?
    O6 C15 O5 Co1 . . . . -11.2(5) ?
    C9 C15 O5 Co1 . . . . 167.2(3) ?
    O9 Co1 O5 C15 . . . . -5.8(4) ?
    O1 Co1 O5 C15 . . . . 97.2(3) ?
    O1W Co1 O5 C15 . . . . -131.1(3) ?
    O5 C15 O6 Co2 . . . . -22.8(6) ?
    C9 C15 O6 Co2 . . . . 158.9(3) ?
    O2 Co2 O6 C15 . . . . -33.7(4) ?
    O2 Co2 O6 C15 2_666 . . . 146.3(4) ?
    O9 Co2 O6 C15 . . . . 56.6(4) ?
    O9 Co2 O6 C15 2_666 . . . -123.4(4) ?
    O8 C16 O7 Co4 . . . . 46.4(7) ?
    C12 C16 O7 Co4 . . . . -129.9(4) ?
    O3 Co4 O7 C16 1_564 . . . -106.4(4) ?
    O3 Co4 O7 C16 2_766 . . . 73.6(4) ?
    O11 Co4 O7 C16 . . . . -13.6(4) ?
    O11 Co4 O7 C16 2_775 . . . 166.4(4) ?
    O7 C16 O8 Co3 . . . . -4.6(6) ?
    C12 C16 O8 Co3 . . . . 171.7(3) ?
    O4 Co3 O8 C16 1_564 . . . 60.0(4) ?
    O11 Co3 O8 C16 . . . . -49.8(4) ?
    O1 Co3 O8 C16 2_776 . . . 171.3(3) ?
    O10 C17 O9 Co1 . . . . 14.7(5) ?
    C19 C17 O9 Co1 . . . . -165.7(3) ?
    O10 C17 O9 Co2 . . . . -99.9(4) ?
    C19 C17 O9 Co2 . . . . 79.7(5) ?
    O5 Co1 O9 C17 . . . . -90.8(3) ?
    O1 Co1 O9 C17 . . . . 168.6(3) ?
    O1W Co1 O9 C17 . . . . 58.1(3) ?
    O5 Co1 O9 Co2 . . . . 40.87(17) ?
    O1 Co1 O9 Co2 . . . . -59.66(15) ?
    O1W Co1 O9 Co2 . . . . -170.18(12) ?
    O2 Co2 O9 C17 . . . . 158.8(4) ?
    O2 Co2 O9 C17 2_666 . . . -21.2(4) ?
    O6 Co2 O9 C17 . . . . 62.6(4) ?
    O6 Co2 O9 C17 2_666 . . . -117.4(4) ?
    O2 Co2 O9 Co1 . . . . 44.79(13) ?
    O2 Co2 O9 Co1 2_666 . . . -135.21(13) ?
    O6 Co2 O9 Co1 . . . . -51.32(12) ?
    O6 Co2 O9 Co1 2_666 . . . 128.68(12) ?
    O12 C21 O11 Co3 . . . . -15.7(5) ?
    C23 C21 O11 Co3 . . . . 157.8(4) ?
    O12 C21 O11 Co4 . . . . 96.9(5) ?
    C23 C21 O11 Co4 . . . . -89.6(5) ?
    O4 Co3 O11 C21 1_564 . . . 88.6(3) ?
    O8 Co3 O11 C21 . . . . -161.9(3) ?
    O1 Co3 O11 C21 2_776 . . . -24.5(3) ?
    O4 Co3 O11 Co4 1_564 . . . -43.08(15) ?
    O8 Co3 O11 Co4 . . . . 66.39(14) ?
    O1 Co3 O11 Co4 2_776 . . . -156.19(11) ?
    O3 Co4 O11 C21 1_564 . . . -58.9(4) ?
    O3 Co4 O11 C21 2_766 . . . 121.1(4) ?
    O7 Co4 O11 C21 . . . . -152.6(4) ?
    O7 Co4 O11 C21 2_775 . . . 27.4(4) ?
    O3 Co4 O11 Co3 1_564 . . . 52.20(13) ?
    O3 Co4 O11 Co3 2_766 . . . -127.80(13) ?
    O7 Co4 O11 Co3 . . . . -41.41(13) ?
    O7 Co4 O11 Co3 2_775 . . . 138.59(13) ?
data_global
_journal_date_recd_electronic     2011-05-02
_journal_date_accepted     2011-05-26
_journal_name_full     'Acta Crystallographica, Section E'
_journal_year     2011
_journal_volume     67
_journal_issue      7
_journal_page_first     m841
_journal_page_last     m842
_journal_paper_category     QM
_journal_coeditor_code     NC2230
_publ_contact_author_name     'Hu Zhou'
_publ_contact_author_address
;
School of Material Science and Engineering
Jiangsu University of Science and Technology
Zhenjiang 212003
People's Republic of China
;
_publ_contact_author_email     'aihuayuan@163.com'
_publ_contact_author_fax     ?
_publ_contact_author_phone     ?
_publ_section_title
;
Poly[[aquatris(\m-benzene-1,4-dicarboxylato)tricobalt(II)] methanol monosolvate
monohydrate]
;
loop_
    _publ_author_name
    _publ_author_footnote
    _publ_author_address
    'Zhou, Hu' .
;
School of Material Science and Engineering
Jiangsu University of Science and Technology
Zhenjiang 212003
People's Republic of China
;
    'Chu, Chao-Xia' .
;
School of Material Science and Engineering
Jiangsu University of Science and Technology
Zhenjiang 212003
People's Republic of China
;
    'Li, Yi-Zhi' .
;
Coordination Chemistry Institute and the State Key Laboratory of Coordination
Chemistry,
Nanjing University,
Nanjing 210093
People's Republic of China
;
