# Supplementary material for: Poly[[aqua­tris­(μ-benzene-1,4-dicarboxyl­ato)tricobalt(II)] methanol monosolvate monohydrate]
Source: Acta Crystallogr Sect E Struct Rep Online. 2011 Jun 4;67(Pt 7):m841–2. doi: 10.1107/S1600536811020009 (PMC3152069; doi:10.1107/S1600536811020009)
Supplement: Supplementary file 2 [file e-67-0m841-Isup2.hkl]

# 
# h,k,l, Fc-squared, Fo-squared, sigma(Fo-squared) and status flag 
# 
data_I
_shelx_title ' aa in P-1' 
_shelx_refln_list_code          4 
_shelx_F_calc_maximum      222.70 
_exptl_crystal_F_000       742.00 
_reflns_d_resolution_high  0.8107 
 
loop_ 
 _symmetry_equiv_pos_as_xyz 
 'x, y, z' 
 '-x, -y, -z' 
 
_cell_length_a     9.8456 
_cell_length_b    12.0753 
_cell_length_c    13.0039 
_cell_angle_alpha  91.842 
_cell_angle_beta  100.925 
_cell_angle_gamma 101.745 
 
_shelx_F_squared_multiplier     1.000 
 
loop_ 
 _refln_index_h 
 _refln_index_k 
 _refln_index_l 
 _refln_F_squared_calc 
 _refln_F_squared_meas 
 _refln_F_squared_sigma 
 _refln_observed_status 
   2   0   0      361.97      436.78     49.08 o 
   3   0   0      373.45      355.66     18.06 o 
   4   0   0      182.76      208.85     31.49 o 
   5   0   0        6.16        7.59     10.89 o 
   6   0   0     5109.41     4878.07     21.93 o 
   7   0   0      378.15      359.12     20.86 o 
   8   0   0       43.27       46.21     14.60 o 
   9   0   0        0.64        0.00     19.69 o 
  10   0   0        0.78        1.21     12.25 o 
  11   0   0        3.74       24.53     28.67 o 
 -11   1   0       65.02       52.73      2.91 o 
 -10   1   0      219.80      247.46     32.13 o 
  -9   1   0      772.68      742.74     22.18 o 
  -8   1   0      368.62      386.16     16.67 o 
  -7   1   0     4972.71     4829.26     65.08 o 
  -6   1   0      645.57      613.96     47.50 o 
  -5   1   0      512.52      537.29     22.95 o 
  -4   1   0     1585.20     1728.07     40.88 o 
  -3   1   0      924.03      896.94     29.47 o 
  -2   1   0       65.54      140.05     40.14 o 
  -1   1   0    32208.35    30396.59    485.42 o 
   0   1   0      154.24      195.05     35.67 o 
   1   1   0       62.51       85.26     13.73 o 
   2   1   0     2371.09     2306.02     21.76 o 
   3   1   0      413.50      443.56     26.19 o 
   4   1   0     1693.81     1699.17     39.48 o 
   5   1   0     2499.99     2362.66     31.70 o 
   6   1   0      689.59      681.43     39.26 o 
   7   1   0     1014.00      975.25     30.68 o 
   8   1   0        0.17       11.53     13.43 o 
   9   1   0        7.16       11.42      8.69 o 
  10   1   0       82.95       68.80      5.83 o 
  11   1   0      339.81      316.94     11.65 o 
 -11   2   0       50.53       45.89     22.15 o 
 -10   2   0     1387.41     1406.23     36.17 o 
  -9   2   0       80.78       88.07     27.62 o 
  -8   2   0     2339.59     2081.35    192.45 o 
  -7   2   0     1402.09     1409.49     29.54 o 
  -6   2   0       25.87       71.24     50.47 o 
  -5   2   0     1725.83     1701.87     75.15 o 
  -4   2   0       13.38       29.64     25.75 o 
  -3   2   0      629.41      900.88     39.98 o 
  -2   2   0     1984.28     2346.44     52.22 o 
  -1   2   0    18856.67    17883.20     59.82 o 
   0   2   0      226.62      284.52     44.50 o 
   1   2   0     2807.97     2852.82     27.54 o 
   2   2   0     2754.82     2703.75     22.87 o 
   3   2   0     2875.74     2903.07     41.21 o 
   4   2   0      235.45      226.78     15.20 o 
   5   2   0      701.23      716.16     18.60 o 
   6   2   0      918.17      975.53     68.39 o 
   7   2   0      225.56      215.33     12.15 o 
   8   2   0      139.47      227.07     39.36 o 
   9   2   0       91.01      107.62     22.37 o 
  10   2   0      828.43      800.89     76.51 o 
  11   2   0       56.70       73.31     61.00 o 
 -11   3   0      310.54      296.45     34.02 o 
 -10   3   0      706.96      726.15     48.83 o 
  -9   3   0        6.05       28.25     29.28 o 
  -8   3   0        7.99       24.47     24.89 o 
  -7   3   0        1.14        0.54     18.35 o 
  -6   3   0      301.64      327.51     23.22 o 
  -5   3   0      317.72      309.96     55.64 o 
  -4   3   0      960.08     1089.46    133.42 o 
  -3   3   0     1717.14     1710.55     16.65 o 
  -2   3   0     4752.52     4343.22    184.25 o 
  -1   3   0       16.85       60.50     48.93 o 
   0   3   0      105.27      109.65     23.27 o 
   1   3   0     3918.69     3591.56     17.83 o 
   2   3   0     3156.81     3133.78     47.87 o 
   3   3   0     4190.99     4231.60     33.87 o 
   4   3   0      455.59      574.60     43.34 o 
   5   3   0       17.96       40.32     50.88 o 
   6   3   0     1228.54     1344.89     38.60 o 
   7   3   0     1114.53     1090.82     29.84 o 
   8   3   0       21.98       17.76      3.20 o 
   9   3   0     2857.72     2766.89     64.10 o 
  10   3   0      167.92      176.14     31.77 o 
 -11   4   0      572.80      566.62     43.33 o 
 -10   4   0        5.50       10.20     27.46 o 
  -9   4   0       46.61       48.97      8.72 o 
  -8   4   0       21.73       29.81      9.05 o 
  -7   4   0        9.20       15.19     30.02 o 
  -6   4   0     4434.54     4079.61     39.34 o 
  -5   4   0     1168.25     1148.62     15.46 o 
  -4   4   0     5331.32     5091.98     64.19 o 
  -3   4   0      443.69      459.13     29.78 o 
  -2   4   0       32.53       46.48      9.74 o 
  -1   4   0     2506.76     2690.37     76.15 o 
   0   4   0    20017.48    18983.30    211.72 o 
   1   4   0       21.18      156.13     41.90 o 
   2   4   0     4058.12     3987.43     92.63 o 
   3   4   0     1090.28     1233.56     42.53 o 
   4   4   0      296.73      286.38     26.59 o 
   5   4   0     2936.38     2732.22     33.03 o 
   6   4   0     1635.10     1717.28     23.54 o 
   7   4   0        2.11        3.38     19.36 o 
   8   4   0     1108.71     1067.07     73.78 o 
   9   4   0      135.22      109.97      0.56 o 
  10   4   0       84.80       86.57     98.22 o 
 -11   5   0        4.22       31.71     12.27 o 
 -10   5   0       41.73       43.02     10.95 o 
  -9   5   0       92.86      101.22      9.88 o 
  -8   5   0        1.60        9.29     23.82 o 
  -7   5   0     5273.64     4974.11     41.95 o 
  -6   5   0       62.35      131.55     46.75 o 
  -5   5   0      268.49      263.24     20.70 o 
  -4   5   0     6706.26     6230.46     84.96 o 
  -3   5   0     1400.08     1679.69     49.30 o 
  -2   5   0      575.74      675.91     45.97 o 
  -1   5   0     8015.39     7710.44     43.09 o 
   0   5   0        0.07        2.09      4.16 o 
   1   5   0     3985.86     3874.36     91.88 o 
   2   5   0     3477.77     3342.26    131.96 o 
   3   5   0     1642.83     1745.65     83.44 o 
   4   5   0     1205.85     1175.65     17.81 o 
   5   5   0      922.82      874.69     13.24 o 
   6   5   0      618.20      693.84     66.36 o 
   7   5   0       39.53       57.90     57.62 o 
   8   5   0      323.11      327.56     48.31 o 
   9   5   0      110.77      121.53     83.28 o 
  10   5   0       46.75      190.71     87.79 o 
 -11   6   0      412.09      408.79     44.49 o 
 -10   6   0      323.86      304.14     23.93 o 
  -9   6   0        8.88       15.13     15.69 o 
  -8   6   0     1933.75     1860.87    189.05 o 
  -7   6   0       28.15       40.37     27.49 o 
  -6   6   0      252.75      229.93     16.31 o 
  -5   6   0     8289.39     7645.30     42.78 o 
  -4   6   0      711.23      662.84     13.87 o 
  -3   6   0        1.43        9.30      9.79 o 
  -2   6   0     2239.28     2188.41     17.16 o 
  -1   6   0     2256.11     2378.96     30.91 o 
   0   6   0       40.66       46.76      8.30 o 
   1   6   0      287.26      270.32     69.27 o 
   2   6   0        1.74       22.08     28.79 o 
   3   6   0      587.60      605.81     27.88 o 
   4   6   0     1675.17     1881.89    100.76 o 
   5   6   0     1397.74     1295.47      1.88 o 
   6   6   0       64.17       70.12     67.86 o 
   7   6   0       23.37       53.48     88.54 o 
   8   6   0       34.84       43.99     33.46 o 
   9   6   0       11.97       21.62     71.06 o 
 -11   7   0      252.43      257.78     25.94 o 
 -10   7   0        1.16        6.47     11.06 o 
  -9   7   0      858.93      811.35     30.56 o 
  -8   7   0      736.95      752.93     26.29 o 
  -7   7   0      320.26      293.65     36.04 o 
  -6   7   0     1063.80     1336.36     35.16 o 
  -5   7   0       13.77       14.46     10.00 o 
  -4   7   0      909.85      821.72     30.36 o 
  -3   7   0      477.91      504.77     22.45 o 
  -2   7   0     2631.01     2772.25     38.03 o 
  -1   7   0      426.70      422.07     31.93 o 
   0   7   0        4.52       32.59     18.39 o 
   1   7   0      876.64     1236.41     42.92 o 
   2   7   0     4344.31     4103.86     72.08 o 
   3   7   0     1381.04     1433.36    106.82 o 
   4   7   0      573.13      522.45     29.76 o 
   5   7   0      101.25       94.93     26.88 o 
   6   7   0        0.95       49.35     90.32 o 
   8   7   0        0.69       36.09     96.15 o 
   9   7   0      565.65      607.46     80.64 o 
 -11   8   0      131.64      210.54     61.94 o 
 -10   8   0       58.83       57.93     16.70 o 
  -9   8   0      209.31      308.61     33.13 o 
  -8   8   0      438.48      440.48     21.16 o 
  -7   8   0       32.85       65.79     37.76 o 
  -6   8   0      312.81      337.59     18.59 o 
  -5   8   0     2003.32     1861.61     24.83 o 
  -4   8   0      613.96      595.22     17.63 o 
  -3   8   0     1523.26     1597.63     37.86 o 
  -2   8   0       23.95       21.70     29.80 o 
  -1   8   0     1537.29     1554.59     81.37 o 
   0   8   0     2362.50     2237.20     77.97 o 
   1   8   0      470.70      549.44     80.04 o 
   2   8   0     1607.66     1938.05     44.76 o 
   3   8   0      990.44      952.26     43.75 o 
   4   8   0      901.78      908.79    117.49 o 
   5   8   0      955.59     1314.18     72.09 o 
   6   8   0      912.32      907.20    101.60 o 
   7   8   0        2.36       35.25     70.87 o 
   8   8   0      573.77      589.13     40.23 o 
 -10   9   0       26.52       45.65     35.89 o 
  -9   9   0       23.48       49.01     23.45 o 
  -8   9   0        0.95        3.01     16.77 o 
  -7   9   0      161.09      225.46     54.51 o 
  -6   9   0        2.29        5.83     11.18 o 
  -5   9   0       10.36       12.42      9.29 o 
  -4   9   0      442.54      463.29     15.45 o 
  -3   9   0       58.43       68.43      9.87 o 
  -2   9   0     1308.56     1422.80    110.67 o 
  -1   9   0     1413.02     1320.32     28.46 o 
   0   9   0       12.83       22.76     21.10 o 
   1   9   0     2870.73     2564.89     74.35 o 
   2   9   0       76.45      111.22     30.92 o 
   3   9   0       92.09      126.98     47.19 o 
   4   9   0     1841.02     1960.74     42.20 o 
   5   9   0      632.14      580.11     12.97 o 
   6   9   0      124.57      123.03     57.71 o 
   7   9   0      338.22      319.38     36.00 o 
 -10  10   0        5.39        2.70     10.81 o 
  -9  10   0       15.29       17.90      9.35 o 
  -8  10   0      821.95      758.19     35.10 o 
  -7  10   0       32.08       53.16     36.54 o 
  -6  10   0     1956.75     1959.25     88.66 o 
  -5  10   0     1049.92     1010.02     28.61 o 
  -4  10   0      446.34      464.11     44.39 o 
  -3  10   0     2209.01     2403.69     40.85 o 
  -2  10   0     1557.71     1387.41    150.73 o 
  -1  10   0       39.66       40.75     13.17 o 
   0  10   0      801.76      714.72     23.28 o 
   1  10   0       94.25      100.31     11.47 o 
   2  10   0        5.02       65.65     49.67 o 
   3  10   0       15.61       45.81      9.12 o 
   4  10   0       56.69      181.78     65.04 o 
   5  10   0      218.60      245.22     43.33 o 
   6  10   0      148.13      190.24     16.54 o 
  -9  11   0     1094.35      964.54     32.90 o 
  -8  11   0        0.01        5.07     30.38 o 
  -7  11   0     1109.16     1022.47     26.55 o 
  -6  11   0      448.17      489.17     50.01 o 
  -5  11   0        1.68        1.36      1.39 o 
  -4  11   0      385.61      402.38     22.11 o 
  -3  11   0      610.76      552.02      6.93 o 
  -2  11   0      122.78      175.29     25.82 o 
  -1  11   0       82.82      124.50     33.95 o 
   0  11   0        6.51        7.66     16.52 o 
   1  11   0      148.28      195.20     12.50 o 
   2  11   0        1.18        8.10     50.63 o 
   3  11   0       18.94       23.22     38.82 o 
   4  11   0      218.59      237.89     28.76 o 
   5  11   0       45.98       48.50     86.94 o 
  -8  12   0      158.66      209.22     38.82 o 
  -7  12   0       60.09       63.49     24.36 o 
  -6  12   0        1.52        3.02      7.90 o 
  -5  12   0      540.61      555.59     28.98 o 
  -4  12   0       33.26       56.52     25.91 o 
  -3  12   0      788.09      719.60     24.03 o 
  -2  12   0        2.92        6.90     11.97 o 
  -1  12   0       19.57       41.45     37.29 o 
   0  12   0       84.67      178.21     28.14 o 
   1  12   0       34.76       68.93     58.51 o 
   2  12   0      195.80      200.39      8.78 o 
   3  12   0       41.78       44.18      6.20 o 
   4  12   0       20.98       34.40     25.66 o 
  -7  13   0       21.05       55.36     87.04 o 
  -6  13   0      211.38      214.29     52.07 o 
  -5  13   0      158.14      193.71     41.43 o 
  -4  13   0      155.61      160.21     11.93 o 
  -3  13   0        0.87       36.96     30.88 o 
  -2  13   0      131.05      205.28     35.67 o 
  -1  13   0       21.52       33.47     44.24 o 
   0  13   0        2.80        5.89     15.23 o 
   1  13   0      855.54      799.92     61.02 o 
   2  13   0       17.52       26.88     47.94 o 
   3  13   0      427.85      467.42     54.61 o 
  -6  14   0      391.55      360.71     37.93 o 
  -5  14   0        9.40       10.25     20.34 o 
  -4  14   0      117.13      142.46     27.17 o 
  -3  14   0      417.22      388.66     19.03 o 
  -2  14   0       95.39      121.58     36.19 o 
  -1  14   0        0.19        0.00     15.32 o 
   0  14   0      861.76      755.64     46.48 o 
   1  14   0       36.78       50.61     13.65 o 
  -1 -14   1      514.77      537.11     31.53 o 
   0 -14   1        0.05        0.00      0.66 o 
   1 -14   1       59.34      128.71     54.70 o 
   2 -14   1      334.45      292.77     15.09 o 
   3 -14   1       17.20       48.88     70.71 o 
   4 -14   1       77.74       84.12     33.90 o 
   5 -14   1      138.05      149.55     21.78 o 
   6 -14   1      197.58      267.14     48.12 o 
  -3 -13   1       62.73       59.68     43.14 o 
  -2 -13   1      212.32      217.62     23.61 o 
  -1 -13   1      173.27      144.39     35.39 o 
   0 -13   1        0.21       40.96     44.06 o 
   1 -13   1      475.91      516.96     43.85 o 
   2 -13   1        4.57       11.87     16.97 o 
   3 -13   1      359.79      351.32     17.38 o 
   4 -13   1        8.18       44.50     31.07 o 
   5 -13   1      525.89      479.63     29.38 o 
   6 -13   1       22.02       49.90     42.50 o 
   7 -13   1       87.60       94.21     46.97 o 
  -4 -12   1      416.68      410.27     25.19 o 
  -3 -12   1       95.79      100.48      2.07 o 
  -2 -12   1      164.83      248.13     42.04 o 
  -1 -12   1       11.16       24.72     23.15 o 
   0 -12   1        0.03        4.19     15.11 o 
   1 -12   1      540.70      475.32     21.24 o 
   2 -12   1      241.96      323.76     48.73 o 
   3 -12   1      200.05      276.32     31.22 o 
   4 -12   1      270.15      288.06     39.20 o 
   5 -12   1        5.78       56.50     16.01 o 
   6 -12   1      149.69      222.27     31.55 o 
   7 -12   1      437.28      444.41     44.38 o 
   8 -12   1       12.63       37.41     22.20 o 
  -6 -11   1       70.25       86.47     22.09 o 
  -5 -11   1      288.85      373.05     94.18 o 
  -4 -11   1       57.32       51.22      4.79 o 
  -3 -11   1        0.66        7.80     30.16 o 
  -2 -11   1        0.24        4.51     61.61 o 
  -1 -11   1        3.01       10.38     30.56 o 
   0 -11   1      234.00      277.22     22.01 o 
   1 -11   1       19.76       24.77     44.53 o 
   2 -11   1     3388.32     3240.13     38.68 o 
   3 -11   1       13.29       22.38     12.11 o 
   4 -11   1      565.38      562.72     42.68 o 
   5 -11   1      229.04      202.15     45.93 o 
   6 -11   1      759.87      789.51     36.32 o 
   7 -11   1       33.76       42.31     10.54 o 
   8 -11   1     1168.91     1443.43     38.03 o 
   9 -11   1        1.22        2.35      6.85 o 
  -7 -10   1      257.71      311.95     77.92 o 
  -6 -10   1        7.33       16.07     48.41 o 
  -5 -10   1      517.22      461.02     18.52 o 
  -4 -10   1      260.87      245.60      3.95 o 
  -3 -10   1      296.38      292.77     10.93 o 
  -2 -10   1      107.41      222.16     49.11 o 
  -1 -10   1     2455.57     2451.37     54.84 o 
   0 -10   1        1.28        7.32     42.18 o 
   1 -10   1     1536.29     1430.67     21.99 o 
   2 -10   1     1478.26     1436.60     36.79 o 
   3 -10   1      297.10      344.20     31.49 o 
   4 -10   1      269.34      269.78     35.02 o 
   5 -10   1      411.05      433.47     34.43 o 
   6 -10   1       75.22       86.41     28.17 o 
   7 -10   1      402.62      469.62     34.36 o 
   8 -10   1        0.56        0.00      7.78 o 
   9 -10   1       33.09       73.76     36.82 o 
  10 -10   1       16.28       19.30     30.68 o 
  -7  -9   1        1.13       36.66     83.65 o 
  -6  -9   1     1142.63     1443.04     84.59 o 
  -5  -9   1     1202.03     1223.95     71.15 o 
  -4  -9   1      295.48      300.14     20.49 o 
  -3  -9   1      312.58      398.00     59.15 o 
  -2  -9   1     1218.06     1116.82    134.12 o 
  -1  -9   1      158.45      231.92     44.32 o 
   0  -9   1      786.56      708.04     19.07 o 
   1  -9   1      748.25      817.57     33.38 o 
   2  -9   1        1.51       16.49     15.87 o 
   3  -9   1      197.63      275.14     38.11 o 
   4  -9   1      168.00      153.06     25.80 o 
   5  -9   1        5.43       24.88     21.79 o 
   6  -9   1        3.79        5.71      6.15 o 
   7  -9   1       85.55      139.37     48.82 o 
   8  -9   1      474.02      453.37     28.85 o 
   9  -9   1        0.41       15.00     25.27 o 
  10  -9   1      170.68      201.32     22.09 o 
  -8  -8   1       13.76       19.08     42.01 o 
  -7  -8   1      223.02      256.22     35.72 o 
  -6  -8   1      243.16      335.17     75.10 o 
  -5  -8   1        5.77       33.84     41.54 o 
  -4  -8   1     1209.08     1208.62     55.06 o 
  -3  -8   1      437.68      445.15     66.88 o 
  -2  -8   1     1942.09     1967.82     95.82 o 
  -1  -8   1        8.53       11.07      9.45 o 
   0  -8   1        4.85       18.17     21.30 o 
   1  -8   1       32.29       72.16     30.75 o 
   2  -8   1      469.17      483.07     20.70 o 
   3  -8   1      802.07      756.82     32.50 o 
   4  -8   1     1321.55     1293.95     35.30 o 
   5  -8   1       48.94       50.18     10.11 o 
   6  -8   1      297.01      309.60     22.42 o 
   7  -8   1      270.37      280.03     34.49 o 
   8  -8   1        0.78       10.31     40.30 o 
   9  -8   1      414.43      361.66     10.62 o 
  10  -8   1       36.50       52.83     23.21 o 
  11  -8   1      311.42      303.92     55.45 o 
  -9  -7   1        5.75        9.12     48.41 o 
  -8  -7   1        3.64        3.67     19.36 o 
  -7  -7   1       32.13       58.46     86.75 o 
  -6  -7   1        2.51        2.54      9.68 o 
  -5  -7   1      887.58     1032.99     49.86 o 
  -4  -7   1     2619.56     2855.58     61.52 o 
  -3  -7   1     2150.28     2174.47    103.86 o 
  -2  -7   1       21.39       43.41     41.01 o 
  -1  -7   1      392.38      432.02     12.40 o 
   0  -7   1      121.76      226.73     29.01 o 
   1  -7   1      425.08      350.91     84.69 o 
   2  -7   1     7899.18     7357.48     93.25 o 
   3  -7   1       37.72       53.94     10.19 o 
   4  -7   1      239.94      268.39     27.86 o 
   5  -7   1     2592.58     2635.89     43.54 o 
   6  -7   1     1154.31     1150.72     30.16 o 
   7  -7   1      292.91      330.87     36.10 o 
   8  -7   1      539.30      546.45     17.12 o 
   9  -7   1       42.24       51.23     33.64 o 
  10  -7   1      229.16      252.25     31.63 o 
  11  -7   1      391.08      396.99     37.51 o 
  -9  -6   1      189.65      310.26     73.41 o 
  -8  -6   1       31.92       65.98     57.52 o 
  -7  -6   1       18.93       37.22     28.86 o 
  -6  -6   1      715.08      618.46     43.99 o 
  -5  -6   1      298.89      335.20     35.20 o 
  -4  -6   1        6.27       14.58     16.45 o 
  -3  -6   1       44.76       46.51     22.15 o 
  -2  -6   1     4557.13     4214.75    103.45 o 
  -1  -6   1     4459.45     4337.15    107.06 o 
   0  -6   1       42.50       43.69     13.93 o 
   1  -6   1     9795.93     9426.07    302.15 o 
   2  -6   1      187.00      189.25     16.56 o 
   3  -6   1     1205.10     1333.85     39.98 o 
   4  -6   1     5075.89     5001.24     32.03 o 
   5  -6   1     1612.25     1742.92     29.42 o 
   6  -6   1      158.09      195.95     12.72 o 
   7  -6   1     1276.46     1397.28     21.40 o 
   8  -6   1       50.63       64.05     12.76 o 
   9  -6   1      108.98      127.05     34.52 o 
  10  -6   1      144.63      117.13     21.21 o 
  11  -6   1       47.64       52.58     21.54 o 
 -10  -5   1       17.47       33.84     69.18 o 
  -9  -5   1       35.28       35.81     25.66 o 
  -8  -5   1      104.14      125.95     67.86 o 
  -7  -5   1       16.08       23.97     25.38 o 
  -6  -5   1     1845.73     1902.40     43.75 o 
  -5  -5   1     1679.36     1727.93     44.88 o 
  -4  -5   1      698.07      702.90     15.99 o 
  -3  -5   1     4208.20     4113.44     46.68 o 
  -2  -5   1     2581.43     2605.58     40.38 o 
  -1  -5   1      214.61      266.69     18.73 o 
   0  -5   1     6707.46     6253.11     22.00 o 
   1  -5   1      972.84      902.98     37.64 o 
   2  -5   1     2179.28     2150.75     69.42 o 
   3  -5   1      280.94      363.20     27.40 o 
   4  -5   1       39.41       43.80     16.68 o 
   5  -5   1     2403.90     2249.23     94.37 o 
   6  -5   1      469.92      453.17     28.54 o 
   7  -5   1       77.59      101.53     27.59 o 
   8  -5   1       14.54       12.16      3.60 o 
   9  -5   1        5.38        8.05      3.10 o 
  10  -5   1        1.67        3.84      7.76 o 
  11  -5   1      195.43      192.17      8.46 o 
 -10  -4   1       60.16       69.74     51.22 o 
  -9  -4   1      753.55      792.90     61.00 o 
  -8  -4   1       76.00      104.14     19.17 o 
  -7  -4   1     1337.50     1247.82      3.67 o 
  -6  -4   1     2199.73     2252.14     37.82 o 
  -5  -4   1      272.45      281.02     33.88 o 
  -4  -4   1      538.62      511.73     16.76 o 
  -3  -4   1     2714.17     2881.58     46.02 o 
  -2  -4   1     1388.87     1326.33    126.89 o 
  -1  -4   1     5283.15     5099.06     91.63 o 
   0  -4   1      110.87      146.98     40.38 o 
   1  -4   1     1334.96     1506.80     18.38 o 
   2  -4   1      983.34      962.35     70.45 o 
   3  -4   1      545.43      662.45     36.96 o 
   4  -4   1    15825.88    15368.24    157.24 o 
   5  -4   1     3751.66     3588.08     79.89 o 
   6  -4   1       12.93       32.25     32.95 o 
   7  -4   1      137.26      138.49      7.17 o 
   8  -4   1        0.41       24.12     23.74 o 
   9  -4   1       60.83       54.87      8.18 o 
  10  -4   1      594.21      578.92     23.71 o 
  11  -4   1      884.42      799.99     29.41 o 
 -11  -3   1        0.14        0.00      6.39 o 
 -10  -3   1      570.01      492.51      0.94 o 
  -9  -3   1        2.89        5.73     29.04 o 
  -8  -3   1       96.03      188.26     52.07 o 
  -7  -3   1      397.12      508.77     91.92 o 
  -6  -3   1      297.20      326.87     23.82 o 
  -5  -3   1      232.24      240.20     18.09 o 
  -4  -3   1      676.04      672.72     59.03 o 
  -3  -3   1     4114.10     4115.65     43.86 o 
  -2  -3   1        2.53        9.59     18.00 o 
  -1  -3   1     2971.59     2807.86     18.79 o 
   0  -3   1     3631.81     3546.23     28.73 o 
   1  -3   1     1286.38     1320.55     27.14 o 
   2  -3   1     2363.85     2337.61     18.08 o 
   3  -3   1     8646.89     8629.41     37.74 o 
   4  -3   1      146.39      228.68     82.34 o 
   5  -3   1     1655.29     1693.99     28.51 o 
   6  -3   1      131.54      199.78     36.10 o 
   7  -3   1      788.74      862.71     38.83 o 
   8  -3   1     1573.64     1609.45     77.90 o 
   9  -3   1       66.19       90.08     69.73 o 
  10  -3   1     1095.34     1009.76     37.55 o 
  11  -3   1      125.19      169.00     34.20 o 
 -11  -2   1      556.62      546.27     90.14 o 
 -10  -2   1      210.82      231.69     39.95 o 
  -9  -2   1        1.64        0.00      0.94 o 
  -8  -2   1        1.76       14.10     22.46 o 
  -7  -2   1       65.48       58.73     13.24 o 
  -6  -2   1      533.64      536.72     19.51 o 
  -5  -2   1     2618.50     2353.78    110.55 o 
  -4  -2   1     4173.05     4107.04    176.03 o 
  -3  -2   1     2779.47     2929.80     36.16 o 
  -2  -2   1     7962.00     7774.51     57.87 o 
  -1  -2   1        0.69       16.08     21.76 o 
   0  -2   1      159.11      211.76     36.49 o 
   1  -2   1     3177.80     3146.13     34.76 o 
   2  -2   1     6701.42     6624.37     65.56 o 
   3  -2   1     7987.76     7398.02    107.82 o 
   4  -2   1     5076.33     4914.38     35.32 o 
   5  -2   1      918.17      907.96     11.87 o 
   6  -2   1     4723.20     4540.74     43.39 o 
   7  -2   1     1036.75     1317.39     52.19 o 
   8  -2   1      303.12      327.05     29.47 o 
   9  -2   1      834.38      770.96      5.45 o 
  10  -2   1       84.56      147.18     21.33 o 
  11  -2   1        3.92       24.66     38.17 o 
 -11  -1   1       85.82      111.00     10.53 o 
 -10  -1   1       79.55      171.81     50.38 o 
  -9  -1   1        0.87        6.11     20.96 o 
  -8  -1   1        1.38        7.90      7.77 o 
  -7  -1   1      299.67      293.07     21.44 o 
  -6  -1   1     3535.03     3404.79     51.49 o 
  -5  -1   1      403.07      450.10     32.06 o 
  -4  -1   1       58.51      140.40     24.14 o 
  -3  -1   1     1630.82     1527.23     33.41 o 
  -2  -1   1     2881.23     2696.26     34.26 o 
  -1  -1   1     9255.04     8825.92    106.02 o 
   0  -1   1    49593.57    47221.24    273.37 o 
   1  -1   1     2001.33     2123.86    101.43 o 
   2  -1   1    32392.23    30840.12    302.66 o 
   3  -1   1     3281.48     3203.35     54.09 o 
   4  -1   1     1467.67     1882.48     55.06 o 
   5  -1   1      223.24      207.49     49.20 o 
   6  -1   1     2735.18     2484.36     59.55 o 
   7  -1   1      550.24      516.27     38.13 o 
   8  -1   1       24.15       59.12     28.23 o 
   9  -1   1      220.80      279.08     37.21 o 
  10  -1   1        1.55       16.61     27.29 o 
  11  -1   1        0.36        0.00      0.66 o 
 -11   0   1       16.81       14.76     38.82 o 
 -10   0   1        3.16        6.67     48.41 o 
  -9   0   1      813.07     1050.55    136.90 o 
  -8   0   1       77.12      112.98     35.45 o 
  -7   0   1     6971.52     6592.06     37.46 o 
  -6   0   1      209.76      291.56     24.93 o 
  -5   0   1     2668.77     2562.71     24.84 o 
  -4   0   1     1679.27     1840.44     55.47 o 
  -3   0   1      882.66     1013.85    164.86 o 
  -2   0   1     2122.15     2384.90     47.25 o 
  -1   0   1    33757.20    32311.95    185.54 o 
   0   0   1      364.89      338.46     81.02 o 
   1   0   1     2399.08     2298.58     40.41 o 
   2   0   1       50.50      122.82     34.32 o 
   3   0   1      199.39      269.13     24.39 o 
   4   0   1      918.20     1033.45     46.29 o 
   5   0   1     5157.83     4975.04     27.02 o 
   6   0   1      157.61      244.60     37.37 o 
   7   0   1     1669.89     1751.01    136.00 o 
   8   0   1       30.48       58.72     44.68 o 
   9   0   1      217.82      227.38     23.12 o 
  10   0   1       34.35       81.57     38.16 o 
  11   0   1      133.75      273.70     87.98 o 
 -11   1   1      193.09      223.23     74.82 o 
 -10   1   1      729.34      746.63     38.98 o 
  -9   1   1       65.27       59.43     16.77 o 
  -8   1   1     4320.49     4068.15     82.76 o 
  -7   1   1        7.08       44.30     30.22 o 
  -6   1   1      103.34      174.19     29.03 o 
  -5   1   1     1331.94     1195.20     21.66 o 
  -3   1   1      138.73      155.91      9.55 o 
  -2   1   1      711.36      691.04    107.37 o 
  -1   1   1        2.08       42.39     18.28 o 
   0   1   1       15.01       95.58     24.93 o 
   1   1   1     2271.82     2574.12     70.30 o 
   2   1   1     3410.27     3286.60     81.16 o 
   3   1   1     4089.97     3893.34     28.86 o 
   4   1   1     1313.26     1319.82     44.60 o 
   5   1   1     1617.65     1938.61     58.08 o 
   6   1   1     1023.23     1016.96     17.86 o 
   7   1   1      130.54      152.72     18.77 o 
   8   1   1       65.80      107.41     30.55 o 
   9   1   1      251.99      311.70     40.84 o 
  10   1   1      719.20      675.70     36.37 o 
  11   1   1        5.19        5.36     40.32 o 
 -12   2   1      155.74      254.81     66.26 o 
 -11   2   1      336.36      421.74     70.59 o 
 -10   2   1      865.58      829.68     47.98 o 
  -9   2   1       80.99       80.61      8.60 o 
  -8   2   1      436.76      432.86     15.50 o 
  -7   2   1      183.66      170.81     18.56 o 
  -6   2   1      194.59      210.51     24.42 o 
  -5   2   1        0.82       27.99     66.40 o 
  -4   2   1     2475.47     2339.48     86.03 o 
  -3   2   1      314.27      336.77     28.95 o 
  -2   2   1     6877.25     6520.73    138.12 o 
  -1   2   1    13908.05    14009.45    270.64 o 
   0   2   1        0.48       56.69     35.61 o 
   1   2   1     3234.09     3194.20     86.55 o 
   2   2   1     2969.86     3041.99     42.38 o 
   3   2   1    11768.24    11421.85     32.06 o 
   4   2   1      450.10      511.90     33.63 o 
   5   2   1       48.51       47.18     20.61 o 
   6   2   1     1246.75     1130.88     25.14 o 
   7   2   1     1265.89     1252.65     69.18 o 
   8   2   1      107.89      144.26     33.08 o 
   9   2   1     2261.17     2464.15     83.65 o 
  10   2   1       62.43       84.22     48.22 o 
  11   2   1      345.18      351.90     30.73 o 
 -12   3   1      135.38      247.27     45.62 o 
 -11   3   1      556.84      597.54     49.58 o 
 -10   3   1        0.94        4.47     37.11 o 
  -9   3   1       76.68       64.08     50.69 o 
  -8   3   1        3.03        8.98     29.05 o 
  -7   3   1        5.36       32.60     41.85 o 
  -6   3   1      379.26      339.98     18.28 o 
  -5   3   1     2175.68     2167.27     92.11 o 
  -4   3   1       55.54       78.37     24.77 o 
  -3   3   1     5075.88     4844.76     73.55 o 
  -2   3   1     1964.41     1919.88     81.68 o 
  -1   3   1      239.82      247.18     33.32 o 
   0   3   1     2052.89     2184.14     95.96 o 
   1   3   1      157.06      168.37     28.70 o 
   2   3   1    16507.13    15624.74    260.52 o 
   3   3   1      870.45      849.68     16.48 o 
   4   3   1      728.82      684.38     23.76 o 
   5   3   1     1398.20     1395.33     54.93 o 
   6   3   1     1119.38     1150.30     42.10 o 
   7   3   1        4.65       10.90     30.19 o 
   8   3   1     1739.65     1589.10     23.78 o 
   9   3   1       17.40       39.48     41.92 o 
  10   3   1        0.85        0.00      0.94 o 
 -12   4   1      300.91      319.51     25.13 o 
 -11   4   1        1.24       16.40     28.03 o 
 -10   4   1        1.65       15.25     22.71 o 
  -9   4   1       85.19      103.49     30.32 o 
  -8   4   1       51.44       65.04      7.15 o 
  -7   4   1     3817.52     3479.36     23.68 o 
  -6   4   1      140.16      168.58     27.05 o 
  -5   4   1     7541.87     7087.64     86.75 o 
  -4   4   1     5782.25     5495.63    101.18 o 
  -3   4   1       35.74       29.61     49.45 o 
  -2   4   1     2178.18     2343.79     44.33 o 
  -1   4   1    11409.46    11430.40    299.85 o 
   0   4   1      146.95      237.00     29.44 o 
   1   4   1     6109.64     5716.27     30.83 o 
   2   4   1      172.65      167.45     19.65 o 
   3   4   1     1618.60     1484.97      9.26 o 
   4   4   1     1664.85     1643.14     31.77 o 
   5   4   1     3974.11     3758.19     69.51 o 
   6   4   1      124.89      189.64     43.78 o 
   7   4   1      583.14      618.18    100.01 o 
   8   4   1      196.71      356.51     99.35 o 
   9   4   1      536.24      527.47     18.42 o 
  10   4   1        1.94        7.05     66.17 o 
 -11   5   1      467.40      375.07     39.80 o 
 -10   5   1      173.79      213.61     30.54 o 
  -9   5   1        8.43       39.43     19.58 o 
  -8   5   1     3173.61     3133.41     56.11 o 
  -7   5   1       36.34       50.14     22.53 o 
  -6   5   1     2099.85     2020.12    106.05 o 
  -5   5   1     4033.62     3840.33     15.76 o 
  -4   5   1      864.42      860.51     23.02 o 
  -3   5   1     3296.84     3276.83    112.93 o 
  -2   5   1     3449.39     3454.55     71.42 o 
  -1   5   1      235.76      287.56     23.72 o 
   0   5   1     2662.63     2797.07     41.49 o 
   1   5   1      197.40      214.56     18.76 o 
   2   5   1      156.55      163.85     13.50 o 
   3   5   1      315.11      360.08     22.64 o 
   4   5   1     1563.53     1632.43     81.73 o 
   5   5   1      595.93      609.46     48.03 o 
   6   5   1      174.05      136.29      0.94 o 
   7   5   1        0.06       44.27     91.08 o 
   8   5   1      104.62      184.41     50.66 o 
   9   5   1       29.62       75.10     28.29 o 
 -11   6   1      432.46      472.21     94.37 o 
 -10   6   1       13.34       25.00     18.61 o 
  -9   6   1     1230.73     1222.01     71.28 o 
  -8   6   1        0.34        0.19      7.44 o 
  -7   6   1      215.28      203.97      3.21 o 
  -6   6   1        2.62        8.98     18.83 o 
  -5   6   1       67.37      179.13     28.60 o 
  -4   6   1      582.42      574.09     29.09 o 
  -3   6   1     3042.44     2842.88     33.07 o 
  -2   6   1     1678.48     1688.11     40.51 o 
  -1   6   1       55.00       50.94     41.27 o 
   0   6   1       57.69       66.84     31.48 o 
   1   6   1       21.62       42.89     16.13 o 
   2   6   1     2230.04     2140.61     71.98 o 
   3   6   1      951.19      940.01    105.96 o 
   4   6   1     1162.00     1083.22     25.30 o 
   5   6   1       87.99       86.47    100.01 o 
   6   6   1       99.06      156.12     99.91 o 
   7   6   1        0.08       14.19     17.48 o 
   8   6   1        0.02        0.00     58.09 o 
   9   6   1      122.82      148.13     26.60 o 
 -11   7   1        3.46       23.21     35.98 o 
 -10   7   1      218.39      239.58     37.98 o 
  -9   7   1      245.66      235.52     35.14 o 
  -8   7   1        0.79       60.87     38.65 o 
  -7   7   1      443.11      418.48     29.41 o 
  -6   7   1       34.82       33.03     13.90 o 
  -5   7   1     3093.47     2869.38     18.00 o 
  -4   7   1     1087.09     1024.76     18.01 o 
  -3   7   1     2403.66     2271.46     41.16 o 
  -2   7   1       59.82       92.64     22.96 o 
  -1   7   1     1950.17     2210.64     46.92 o 
   0   7   1     1056.08     1061.55     66.41 o 
   1   7   1     3892.36     3615.68     18.05 o 
   2   7   1     2888.82     2766.50     21.52 o 
   3   7   1      226.55      201.51     19.39 o 
   4   7   1      976.86     1140.95     27.63 o 
   5   7   1     1397.17     1713.17     79.23 o 
   6   7   1      476.01      428.22     11.37 o 
   7   7   1      125.83      247.20     76.41 o 
   8   7   1      310.33      357.45     69.37 o 
 -11   8   1        7.91       16.97     41.01 o 
 -10   8   1       27.91       82.97     42.30 o 
  -9   8   1      217.40      244.23     26.41 o 
  -8   8   1        1.13        0.00      2.22 o 
  -7   8   1      786.72      819.08     35.64 o 
  -6   8   1     2474.79     2413.86     30.16 o 
  -5   8   1      921.91      894.64     18.08 o 
  -4   8   1        4.56       17.39     18.28 o 
  -3   8   1      156.77      211.03     21.05 o 
  -2   8   1     3455.46     3564.48     84.21 o 
  -1   8   1     2649.11     2587.60    114.29 o 
   0   8   1        3.63       34.48     25.16 o 
   1   8   1     3122.56     3123.16     50.77 o 
   2   8   1        1.00       42.91     36.33 o 
   3   8   1      314.00      309.07     34.07 o 
   4   8   1     2007.23     2177.67     73.03 o 
   5   8   1      745.20      731.25     65.89 o 
   6   8   1        1.85        0.38     29.04 o 
   7   8   1      197.72      216.27     92.02 o 
   8   8   1       18.93       25.66     67.86 o 
 -10   9   1       45.35       94.79     45.31 o 
  -9   9   1      112.05      136.80     67.55 o 
  -8   9   1      807.76      695.65     24.67 o 
  -7   9   1       17.50       43.87     36.72 o 
  -6   9   1      200.00      295.55     31.69 o 
  -5   9   1      389.60      496.16     42.89 o 
  -4   9   1     3330.68     3129.74    165.09 o 
  -3   9   1     5431.72     5187.63     56.76 o 
  -2   9   1     2100.14     2083.93     43.81 o 
  -1   9   1        9.00       30.08     22.25 o 
   0   9   1     1643.83     1845.64     50.65 o 
   1   9   1      149.18      174.85     53.58 o 
   2   9   1        0.92        4.21     12.74 o 
   3   9   1      115.35      260.64     76.23 o 
   4   9   1      135.29      232.25     53.57 o 
   5   9   1      559.10      613.66     87.04 o 
   6   9   1      428.36      407.83     18.14 o 
   7   9   1        1.36        0.00      0.94 o 
 -10  10   1      182.50      184.84     31.06 o 
  -9  10   1     1397.03     1429.90     59.50 o 
  -8  10   1       37.81       43.06      8.51 o 
  -7  10   1     1357.06     1590.88     60.62 o 
  -6  10   1      228.19      221.73     35.76 o 
  -5  10   1      225.88      255.28     28.90 o 
  -4  10   1      540.70      529.60     20.31 o 
  -3  10   1      435.35      456.88     45.14 o 
  -2  10   1       30.09       82.99     19.05 o 
  -1  10   1      346.56      334.21      9.15 o 
   0  10   1        3.67       32.95     38.78 o 
   1  10   1      207.79      248.16     25.77 o 
   2  10   1       29.22       19.80     18.38 o 
   3  10   1       21.53       31.02     79.14 o 
   4  10   1      968.61      865.84     29.80 o 
   5  10   1       89.78      102.73     46.53 o 
   6  10   1        9.78       10.62      9.68 o 
  -9  11   1       12.76       19.03     58.74 o 
  -8  11   1      387.23      380.97     28.86 o 
  -7  11   1       84.90       87.53     47.45 o 
  -6  11   1        1.85        0.94      0.94 o 
  -5  11   1     1291.04     1398.01     71.82 o 
  -4  11   1      434.69      480.50     37.52 o 
  -3  11   1      167.91      184.44     42.20 o 
  -2  11   1       48.45      127.09     26.84 o 
  -1  11   1        3.85       11.67      7.32 o 
   0  11   1      650.89      644.50     50.21 o 
   1  11   1       23.25       29.10     11.80 o 
   2  11   1       48.88       58.26     16.67 o 
   3  11   1      240.66      279.25     75.10 o 
   4  11   1      155.55      154.14      5.45 o 
   5  11   1       15.26       41.07     38.54 o 
  -9  12   1       17.52       36.52     15.82 o 
  -8  12   1        3.98        4.70     20.54 o 
  -7  12   1        8.31       21.05     53.01 o 
  -6  12   1      437.67      448.33     46.68 o 
  -5  12   1      184.45      292.14     63.58 o 
  -4  12   1      374.18      381.30     38.36 o 
  -3  12   1        7.00       14.94     13.80 o 
  -2  12   1        4.47        4.74      8.87 o 
  -1  12   1        0.48        0.00      6.85 o 
   0  12   1        0.38        0.00      5.45 o 
   1  12   1     1070.59     1033.19     35.98 o 
   2  12   1        3.76       14.76     46.81 o 
   3  12   1      415.19      376.34     29.23 o 
   4  12   1      260.83      222.29     29.51 o 
  -7  13   1      130.16      115.13     15.60 o 
  -6  13   1      319.86      308.28     21.92 o 
  -5  13   1        0.06        1.22     12.83 o 
  -4  13   1      121.39      135.15     51.74 o 
  -3  13   1      228.01      261.87     18.25 o 
  -2  13   1      175.14      211.38     38.16 o 
  -1  13   1       22.40       30.96     12.38 o 
   0  13   1     1284.07     1255.74     67.67 o 
   1  13   1       35.82       51.07     34.19 o 
   2  13   1      353.85      340.43      6.86 o 
   3  13   1       29.94       70.87     59.59 o 
  -6  14   1        0.58        6.90     13.16 o 
  -5  14   1      126.12      101.40     11.34 o 
  -4  14   1      287.17      348.64     42.20 o 
  -3  14   1      394.74      427.66     37.88 o 
  -2  14   1        0.36        0.00     17.72 o 
  -1  14   1     1096.80      937.45     25.15 o 
   0  14   1       15.19       36.23     19.13 o 
   1  14   1       74.32       96.90     25.47 o 
  -1 -14   2       41.92       44.11     10.96 o 
   0 -14   2       34.79       51.88     31.90 o 
   1 -14   2        0.66        0.00      7.33 o 
   2 -14   2       27.79       72.17     65.50 o 
   3 -14   2       30.40       38.13     63.75 o 
   4 -14   2       29.82       33.20      8.27 o 
   5 -14   2      182.09      207.17     23.52 o 
  -3 -13   2      117.23      111.19      2.35 o 
  -2 -13   2      447.29      487.26     47.14 o 
  -1 -13   2       15.22       33.60     14.02 o 
   0 -13   2        0.15        0.66     61.61 o 
   1 -13   2       68.08       66.42     11.80 o 
   2 -13   2       68.22       66.11      2.63 o 
   3 -13   2      234.80      232.97     17.97 o 
   4 -13   2       73.85      139.87     49.39 o 
   5 -13   2        2.79        6.61     21.58 o 
   6 -13   2      176.38      168.24     19.25 o 
   7 -13   2       49.18       58.57     18.13 o 
  -5 -12   2       97.87      125.48     75.38 o 
  -4 -12   2       77.19       77.26      7.61 o 
  -3 -12   2       21.74       35.06     40.94 o 
  -2 -12   2       29.29       25.29     21.99 o 
  -1 -12   2      141.05      198.44     38.63 o 
   0 -12   2     1436.98     1466.25     86.89 o 
   1 -12   2      117.59      129.71     61.48 o 
   2 -12   2      855.12      777.39     36.92 o 
   3 -12   2      147.81      165.45     11.22 o 
   4 -12   2      294.63      274.52      4.90 o 
   5 -12   2      327.06      323.37     20.39 o 
   6 -12   2      477.75      488.14     28.77 o 
   7 -12   2        5.87       14.76     33.54 o 
   8 -12   2      613.36      547.63     23.24 o 
  -6 -11   2        4.74        8.93     29.04 o 
  -5 -11   2      342.66      332.44     19.46 o 
  -4 -11   2      133.15      174.45     50.55 o 
  -3 -11   2       35.68       54.85     22.44 o 
  -2 -11   2      243.83      287.04     28.57 o 
  -1 -11   2     3449.62     3115.45     97.23 o 
   0 -11   2        0.20        4.82     28.53 o 
   1 -11   2     1786.16     1703.32     61.99 o 
   2 -11   2       54.15       81.03     12.39 o 
   3 -11   2      153.81      201.42     29.47 o 
   4 -11   2      311.64      327.02     18.27 o 
   5 -11   2      270.78      310.84     27.92 o 
   6 -11   2       33.27       57.99     29.79 o 
   7 -11   2      564.72      573.04      9.99 o 
   8 -11   2       14.63       35.78     21.57 o 
   9 -11   2       21.91       53.59     48.18 o 
  -7 -10   2        4.88       21.71     15.88 o 
  -6 -10   2      305.82      288.93     33.37 o 
  -5 -10   2      324.59      387.90     88.82 o 
  -4 -10   2       13.57       26.36     28.95 o 
  -3 -10   2      426.74      479.77     38.27 o 
  -2 -10   2     3240.44     3054.08     61.56 o 
  -1 -10   2      129.05      166.43     34.59 o 
   0 -10   2      294.74      331.19     38.42 o 
   1 -10   2      126.24      150.29     25.85 o 
   2 -10   2     1211.54     1296.38     19.99 o 
   3 -10   2       48.61       74.42     38.66 o 
   4 -10   2     2174.92     2267.73     46.16 o 
   5 -10   2      173.68      249.55     29.67 o 
   6 -10   2       16.67       82.95     34.62 o 
   7 -10   2      124.28      133.07     11.86 o 
   8 -10   2      336.70      363.57     24.43 o 
   9 -10   2        3.38       24.62     38.52 o 
  -7  -9   2      134.60      176.14     83.09 o 
  -6  -9   2      506.53      494.30     55.64 o 
  -5  -9   2        7.56       12.50     14.19 o 
  -4  -9   2      396.91      412.26     33.06 o 
  -3  -9   2      299.70      255.35     44.83 o 
  -2  -9   2     1908.26     1812.69     53.62 o 
  -1  -9   2        0.14       24.77     43.46 o 
   0  -9   2        3.15       33.04     27.83 o 
   1  -9   2      640.31      649.67     92.18 o 
   2  -9   2      559.97      556.67     32.13 o 
   3  -9   2        2.03        5.81     34.76 o 
   4  -9   2       21.34       58.30     20.01 o 
   5  -9   2       15.37       50.08     26.34 o 
   6  -9   2       11.27       33.53      6.47 o 
   7  -9   2      174.85      232.05     31.33 o 
   8  -9   2        6.52       19.62     18.07 o 
   9  -9   2      391.07      412.40     44.76 o 
  10  -9   2        5.04       10.92      3.16 o 
  -8  -8   2        3.64       21.52     48.41 o 
  -7  -8   2       12.82       54.98     72.37 o 
  -6  -8   2       64.29       78.11     96.25 o 
  -5  -8   2       45.45       51.63     23.85 o 
  -4  -8   2      288.30      381.53     37.30 o 
  -3  -8   2     1460.29     1332.32     65.32 o 
  -2  -8   2        4.08       22.08     32.42 o 
  -1  -8   2       27.55       38.98     10.29 o 
   0  -8   2      534.50      515.07     10.39 o 
   1  -8   2      980.69      912.61     28.76 o 
   2  -8   2     2728.76     2597.44     60.12 o 
   3  -8   2     1236.76     1241.40    114.52 o 
   4  -8   2     2259.46     2352.10     43.33 o 
   5  -8   2     2355.31     2416.42     53.24 o 
   6  -8   2      416.16      417.51     10.48 o 
   7  -8   2      392.43      464.14     36.75 o 
   8  -8   2      989.98      960.20     28.76 o 
   9  -8   2        0.12        0.00      2.86 o 
  10  -8   2       46.82       67.64     11.68 o 
  -9  -7   2       35.10       57.33     28.95 o 
  -8  -7   2       12.51       11.28      0.94 o 
  -7  -7   2        0.00        4.14    101.42 o 
  -6  -7   2      370.18      391.09     26.13 o 
  -5  -7   2      406.10      429.10     50.02 o 
  -4  -7   2      404.07      495.74     48.58 o 
  -3  -7   2      624.78      640.60     49.67 o 
  -2  -7   2     1443.86     1491.21     44.65 o 
  -1  -7   2     2732.77     2557.62      1.06 o 
   0  -7   2        1.34        6.10      7.35 o 
   1  -7   2     7125.67     6544.70     22.68 o 
   2  -7   2      152.53      209.57     40.72 o 
   3  -7   2      809.86      959.66     62.45 o 
   4  -7   2     3396.03     3090.74      9.56 o 
   5  -7   2     1526.58     1597.13     63.11 o 
   6  -7   2      340.62      312.91     17.12 o 
   7  -7   2     3811.82     3542.98    148.47 o 
   8  -7   2        3.11        9.41      4.75 o 
   9  -7   2        1.11        3.32      1.99 o 
  10  -7   2       50.77      110.19     40.44 o 
  11  -7   2       12.28       38.25     49.54 o 
  -9  -6   2       74.55       93.43     36.75 o 
  -8  -6   2      492.77      474.56     68.61 o 
  -7  -6   2      157.54      206.12     29.61 o 
  -6  -6   2       92.96      177.34     35.82 o 
  -5  -6   2      363.07      303.12     61.89 o 
  -4  -6   2      563.11      554.00     21.85 o 
  -3  -6   2     4965.21     4804.27    101.23 o 
  -2  -6   2     7095.35     6902.69     75.01 o 
  -1  -6   2      777.63      743.17     15.73 o 
   0  -6   2     6143.28     5537.22     47.55 o 
   1  -6   2      302.85      309.07     11.54 o 
   2  -6   2      361.38      369.97     37.17 o 
   3  -6   2     2076.90     2132.40     37.20 o 
   4  -6   2      956.26     1140.56     28.66 o 
   5  -6   2      101.82      154.31     28.61 o 
   6  -6   2     1886.11     1680.76     93.06 o 
   7  -6   2      438.86      432.96     13.58 o 
   8  -6   2      444.07      448.84     21.42 o 
   9  -6   2       28.15       62.53     39.72 o 
  10  -6   2       50.93       83.09     54.63 o 
  11  -6   2      139.81      193.89     37.17 o 
 -10  -5   2      197.53      271.82     49.91 o 
  -9  -5   2      667.72      597.12      6.20 o 
  -8  -5   2      751.70      787.08     86.66 o 
  -7  -5   2      634.64      618.46     15.41 o 
  -6  -5   2     3262.83     3344.05     68.10 o 
  -5  -5   2       53.01       88.00     64.47 o 
  -4  -5   2     1297.57     1320.75     28.95 o 
  -3  -5   2     1730.40     1659.66     55.17 o 
  -2  -5   2      432.86      478.21     29.66 o 
  -1  -5   2     8339.05     8005.60     36.57 o 
   0  -5   2       40.70       54.45     23.76 o 
   1  -5   2     1948.90     2017.59     73.64 o 
   2  -5   2     1951.50     1815.24     53.50 o 
   3  -5   2      103.57      156.32     16.15 o 
   4  -5   2     3485.68     3520.40     50.96 o 
   5  -5   2     2620.51     2511.97     38.84 o 
   6  -5   2     1477.12     1529.51     58.84 o 
   7  -5   2       44.82       42.14     22.31 o 
   8  -5   2        0.61        3.50     10.60 o 
   9  -5   2        5.52        4.91     26.24 o 
  10  -5   2      264.28      271.66     13.19 o 
  11  -5   2      239.86      281.96     34.67 o 
 -10  -4   2      360.43      321.35     36.28 o 
  -9  -4   2      369.00      410.64     58.09 o 
  -8  -4   2      508.76      489.88     13.35 o 
  -7  -4   2     1729.29     1695.80     96.06 o 
  -6  -4   2        0.87       14.76     48.78 o 
  -5  -4   2      431.17      460.62     38.54 o 
  -4  -4   2      731.03      668.88     35.55 o 
  -3  -4   2     2367.17     2195.56     63.46 o 
  -2  -4   2     1802.27     1683.80     42.11 o 
  -1  -4   2       12.31      111.61     27.52 o 
   0  -4   2      360.89      320.57     36.20 o 
   1  -4   2     6831.72     6743.82     63.89 o 
   2  -4   2      131.90      222.57     41.94 o 
   3  -4   2    11508.07    10803.13     24.96 o 
   4  -4   2     1531.56     1572.33     50.05 o 
   5  -4   2      921.77      883.12     14.80 o 
   6  -4   2      112.95      173.21     56.14 o 
   7  -4   2     1548.24     1647.49     98.36 o 
   8  -4   2     1044.94      980.82    120.22 o 
   9  -4   2       66.43       62.19     12.53 o 
  10  -4   2      756.51      687.99     68.52 o 
  11  -4   2       41.19       47.27     14.39 o 
 -11  -3   2      269.00      249.07      6.96 o 
 -10  -3   2      428.74      443.54     27.16 o 
  -9  -3   2      692.04      691.30     51.51 o 
  -8  -3   2        3.77       37.69     87.04 o 
  -7  -3   2      399.40      484.86     45.54 o 
  -6  -3   2      131.03      229.25     41.67 o 
  -5  -3   2       31.45       33.18     15.93 o 
  -4  -3   2     8178.66     7755.49    124.43 o 
  -3  -3   2     1493.36     1470.19    142.23 o 
  -2  -3   2     3296.14     3431.69     59.26 o 
  -1  -3   2     1270.47     1175.75      7.33 o 
   0  -3   2       68.86       78.97     17.67 o 
   1  -3   2     1761.02     1843.04     75.35 o 
   2  -3   2     5846.19     5455.26    188.03 o 
   3  -3   2       22.94       55.17     28.01 o 
   4  -3   2      829.36      938.86     37.29 o 
   5  -3   2     2641.24     2835.05     38.97 o 
   6  -3   2     2791.65     2764.99     27.82 o 
   7  -3   2     3867.04     3585.14     75.31 o 
   8  -3   2      262.02      292.61     38.02 o 
   9  -3   2      558.81      499.47     37.74 o 
  10  -3   2      105.00      154.82     61.56 o 
  11  -3   2        8.46       24.92      9.00 o 
 -11  -2   2      169.39      231.69     41.07 o 
 -10  -2   2      175.43      305.38     97.47 o 
  -9  -2   2        0.10        8.37     49.72 o 
  -8  -2   2        4.46        4.35     19.69 o 
  -7  -2   2      173.41      254.16     27.02 o 
  -6  -2   2     2278.73     2045.22     19.94 o 
  -5  -2   2     2515.86     2499.51     50.84 o 
  -4  -2   2     5890.04     5540.00    201.57 o 
  -3  -2   2    11231.18    10869.92     50.07 o 
  -2  -2   2     2572.61     2732.94     36.63 o 
  -1  -2   2     8450.35     8047.40     86.42 o 
   0  -2   2    21760.83    20638.78     50.17 o 
   1  -2   2      803.31      721.81     62.02 o 
   2  -2   2       22.01       70.39     22.49 o 
   3  -2   2    17248.70    17196.85     29.05 o 
   4  -2   2     5827.83     5605.68    113.72 o 
   5  -2   2     2534.11     2320.62     73.82 o 
   6  -2   2      671.58      665.09     19.06 o 
   7  -2   2     1013.19      964.34     60.51 o 
   8  -2   2     1050.51     1253.65     55.03 o 
   9  -2   2      397.53      455.77     31.70 o 
  10  -2   2       41.90       76.26     55.82 o 
  11  -2   2        0.28        0.00     27.82 o 
 -11  -1   2       89.88      114.01     64.01 o 
 -10  -1   2        5.14        7.43     29.04 o 
  -9  -1   2      515.26      534.24     49.16 o 
  -8  -1   2        0.21        7.48     35.32 o 
  -7  -1   2     5889.73     5577.13     39.93 o 
  -6  -1   2      319.80      362.58     19.50 o 
  -5  -1   2     5418.35     5414.91     37.71 o 
  -4  -1   2      226.02      229.29     48.73 o 
  -3  -1   2      782.92      718.28    173.75 o 
   0  -1   2       25.42       25.44      7.18 o 
   1  -1   2      139.90      255.01     31.02 o 
   2  -1   2     6722.55     6390.51     77.07 o 
   3  -1   2     1445.01     1471.55     33.98 o 
   4  -1   2      391.40      365.74      6.42 o 
   5  -1   2     2232.50     2336.55     34.61 o 
   6  -1   2     1892.48     1881.89    112.30 o 
   7  -1   2      238.90      317.11     42.66 o 
   8  -1   2      722.80      690.48     45.75 o 
   9  -1   2      217.72      194.86     38.77 o 
  10  -1   2       83.97       98.48     37.32 o 
  11  -1   2        0.89        9.78     91.83 o 
 -11   0   2        2.39        0.66     19.36 o 
 -10   0   2      984.35      850.14     20.58 o 
  -9   0   2        1.11        0.00      1.60 o 
  -8   0   2     5547.18     4988.91      5.14 o 
  -7   0   2       58.48       62.07      7.77 o 
  -6   0   2      522.68      514.07     18.90 o 
  -5   0   2      455.97      482.55     50.53 o 
  -4   0   2       17.06       20.07     11.04 o 
  -3   0   2     1542.18     1502.51     30.26 o 
  -2   0   2    35132.47    33021.49    352.41 o 
  -1   0   2    10034.64     9787.82     35.53 o 
   0   0   2     3392.13     3242.34     76.65 o 
   1   0   2     6093.02     5985.70     18.42 o 
   2   0   2        1.30        1.45     23.85 o 
   3   0   2     4703.81     4472.98     31.44 o 
   4   0   2      926.00     1006.21     49.18 o 
   5   0   2     2378.38     2488.59     41.36 o 
   6   0   2        3.24        4.08      4.62 o 
   7   0   2       35.33       39.55      6.96 o 
   8   0   2      113.92      126.96     21.15 o 
   9   0   2      173.04      242.31     30.19 o 
  10   0   2      317.10      437.87     61.47 o 
  11   0   2       29.23       44.36     59.59 o 
 -11   1   2      223.89      316.65     97.28 o 
 -10   1   2      155.92      281.78     51.00 o 
  -9   1   2      698.90      673.15     32.15 o 
  -8   1   2      111.05      114.35     16.40 o 
  -7   1   2      135.49      146.79     13.81 o 
  -6   1   2      312.50      314.35     19.35 o 
  -5   1   2      227.31      200.55     13.99 o 
  -4   1   2     2537.29     2396.44     25.20 o 
  -3   1   2      801.83      763.23     34.35 o 
  -2   1   2     1884.54     2091.93     36.89 o 
  -1   1   2     3561.30     3534.99     61.05 o 
   0   1   2      357.16      345.17      8.65 o 
   1   1   2     1585.57     1584.36     32.66 o 
   2   1   2     4146.81     3940.83    107.24 o 
   3   1   2     5366.30     5366.04     47.08 o 
   4   1   2     3134.37     3106.22     35.43 o 
   5   1   2      385.91      384.90     42.53 o 
   6   1   2     1248.33     1272.15     33.22 o 
   7   1   2      457.34      509.02     37.20 o 
   8   1   2        0.11        0.00     14.06 o 
   9   1   2     1551.35     1836.86     83.09 o 
  10   1   2        0.12        0.00      0.94 o 
  11   1   2      295.86      317.97     25.66 o 
 -11   2   2      402.17      391.09     72.00 o 
 -10   2   2       25.62       34.11     41.71 o 
  -9   2   2        8.27       15.42     17.85 o 
  -8   2   2       52.46      118.54     41.40 o 
  -7   2   2        7.13       39.92     53.62 o 
  -6   2   2        0.82       55.08     19.20 o 
  -5   2   2     4649.51     4465.45    156.90 o 
  -4   2   2      632.38      665.38     11.16 o 
  -3   2   2     2470.89     2548.62     30.43 o 
  -2   2   2     3361.20     3381.75     54.50 o 
  -1   2   2     2807.97     2812.45     30.00 o 
   0   2   2      223.95      287.88     44.27 o 
   1   2   2      525.98      514.04      5.92 o 
   2   2   2    17722.71    16464.00     26.47 o 
   3   2   2     3046.12     2853.22    197.31 o 
   4   2   2     2089.99     2191.79     38.45 o 
   5   2   2       24.64       37.59     49.08 o 
   6   2   2     1410.07     1411.63     43.09 o 
   7   2   2      212.78      241.75     36.33 o 
   8   2   2     2073.58     2034.03    100.52 o 
   9   2   2        2.69       10.45     11.63 o 
  10   2   2       80.68      124.73    103.01 o 
 -11   3   2        4.11        6.58      2.91 o 
 -10   3   2       10.77       51.88     35.58 o 
  -9   3   2      852.53      901.03     46.65 o 
  -8   3   2       67.43       94.70     22.48 o 
  -7   3   2     1857.40     1817.80     33.55 o 
  -6   3   2        5.30       19.71     11.71 o 
  -5   3   2     6077.57     5828.40     37.26 o 
  -4   3   2     2905.62     2984.07     19.49 o 
  -3   3   2     2636.98     2899.55     36.99 o 
  -2   3   2     1128.51     1324.59    108.09 o 
  -1   3   2     6529.15     6443.29     66.18 o 
   0   3   2        0.21        4.57     56.83 o 
   1   3   2    11333.71    10969.67    183.63 o 
   2   3   2     1550.02     1565.14     32.78 o 
   3   3   2     3542.16     3662.61     81.60 o 
   4   3   2       14.29       65.95     23.23 o 
   5   3   2     2108.85     2141.18    123.36 o 
   6   3   2       96.12      175.20     29.78 o 
   7   3   2     1523.62     1484.44     60.91 o 
   8   3   2       57.06       51.25     10.95 o 
   9   3   2       13.78       30.26     14.47 o 
  10   3   2        3.97        7.61      3.20 o 
 -12   4   2       22.37       35.25     46.62 o 
 -11   4   2      149.91      170.03      9.59 o 
 -10   4   2      215.50      186.20     16.64 o 
  -9   4   2        4.29       20.99     40.58 o 
  -8   4   2     4627.31     4200.98     96.48 o 
  -7   4   2        8.29        6.25      6.30 o 
  -6   4   2     4619.96     4684.94     62.03 o 
  -5   4   2     4529.29     4307.26     21.72 o 
  -4   4   2       81.49      110.04     54.11 o 
  -3   4   2      114.45      139.35     34.45 o 
  -2   4   2    15884.00    15754.41    147.30 o 
  -1   4   2       45.73      121.54     26.74 o 
   0   4   2      763.51      740.15     29.04 o 
   1   4   2      100.77      125.23     37.41 o 
   2   4   2     3918.59     3910.71     17.89 o 
   3   4   2      908.50      909.13     19.44 o 
   4   4   2     1595.83     1768.07     31.71 o 
   5   4   2      699.46      834.85     61.19 o 
   6   4   2      264.45      336.71     28.46 o 
   7   4   2      114.63      146.03     10.06 o 
   8   4   2      371.79      487.15     91.73 o 
   9   4   2        4.45       35.25     99.91 o 
  10   4   2        0.44       26.51     59.59 o 
 -12   5   2      205.34      249.17     28.76 o 
 -11   5   2      112.78      187.62     43.06 o 
 -10   5   2      180.11      220.87     11.90 o 
  -9   5   2     2681.85     2405.92     30.66 o 
  -8   5   2       95.80      112.75     24.47 o 
  -7   5   2      911.88      988.76     48.85 o 
  -6   5   2      313.05      352.08     26.52 o 
  -5   5   2       42.32       43.35      2.83 o 
  -4   5   2     1197.04     1358.04     48.68 o 
  -3   5   2     4216.30     4321.15     39.88 o 
  -2   5   2      242.17      274.36      9.26 o 
  -1   5   2       11.02       24.90     14.89 o 
   0   5   2      239.02      315.91     35.13 o 
   1   5   2     1392.98     1457.82     79.68 o 
   2   5   2     1305.02     1679.88     49.72 o 
   3   5   2      850.24      880.26     73.63 o 
   4   5   2     1204.98     1202.15     38.30 o 
   5   5   2        3.99       30.92     40.94 o 
   6   5   2      142.92      203.93     16.31 o 
   7   5   2       52.57       55.64      2.82 o 
   8   5   2       34.47      181.50     94.37 o 
   9   5   2      130.46      119.84     54.33 o 
 -11   6   2       28.64       42.41     24.61 o 
 -10   6   2      580.25      569.21     40.67 o 
  -9   6   2       14.14       26.09     10.29 o 
  -8   6   2        2.48        3.45      6.45 o 
  -7   6   2        8.75       31.77     27.80 o 
  -6   6   2      147.11      209.14     22.89 o 
  -5   6   2     5944.25     5518.14    124.36 o 
  -4   6   2      107.32      157.97     29.29 o 
  -3   6   2     4684.94     4467.52     19.07 o 
  -2   6   2      449.31      464.18     62.35 o 
  -1   6   2     1760.45     1650.08     70.67 o 
   0   6   2     2524.63     2637.89     80.55 o 
   1   6   2      682.02      812.65     51.61 o 
   2   6   2     2581.96     2595.25     73.18 o 
   3   6   2      199.46      224.58     35.99 o 
   4   6   2     1489.44     1544.95     73.45 o 
   5   6   2     1565.60     1655.67     40.60 o 
   6   6   2       45.68       98.97     47.56 o 
   7   6   2       40.77       70.96     57.52 o 
   8   6   2      786.26      714.89     18.23 o 
   9   6   2       34.90       29.04      9.49 o 
 -11   7   2       27.10       62.09     49.01 o 
 -10   7   2      200.10      276.62     30.06 o 
  -9   7   2       61.11       92.64     43.53 o 
  -8   7   2       93.14       91.83     11.02 o 
  -7   7   2       32.93       39.50     12.14 o 
  -6   7   2     1514.81     1529.23     80.84 o 
  -5   7   2     1710.93     1520.39    120.14 o 
  -4   7   2     1270.47     1243.84     51.60 o 
  -3   7   2      405.54      503.82     26.62 o 
  -2   7   2      862.57      873.40     77.06 o 
  -1   7   2     1880.68     1984.79     55.97 o 
   0   7   2       10.90       28.32     19.43 o 
   1   7   2     7035.28     6516.50     24.99 o 
   2   7   2      502.15      521.13     31.51 o 
   3   7   2      853.49      865.63     28.16 o 
   4   7   2     3048.24     2815.00     75.52 o 
   5   7   2       11.57      116.92     92.58 o 
   6   7   2        3.27        3.38      9.68 o 
   7   7   2      664.80      654.93     15.79 o 
   8   7   2        3.05        6.67     11.28 o 
 -11   8   2        3.25        5.97     27.97 o 
 -10   8   2      181.39      179.12      9.72 o 
  -9   8   2      240.01      320.13     48.56 o 
  -8   8   2      580.17      560.68     40.30 o 
  -7   8   2      664.86      575.75     44.18 o 
  -6   8   2     2029.00     1981.92     84.75 o 
  -5   8   2       99.11      130.90     16.93 o 
  -4   8   2     1482.57     1553.29     69.63 o 
  -3   8   2     2092.32     2292.95     44.39 o 
  -2   8   2     3688.53     3712.76     49.97 o 
  -1   8   2     1628.74     1505.75     41.53 o 
   0   8   2     3831.31     3614.71     74.48 o 
   1   8   2      147.35      202.02     20.92 o 
   2   8   2      310.47      436.72     48.66 o 
   3   8   2       60.25       52.47     25.66 o 
   4   8   2       56.57       72.18     51.60 o 
   5   8   2      240.92      339.59     94.74 o 
   6   8   2     1184.31     1217.27     80.17 o 
   7   8   2       23.57       23.12      1.60 o 
   8   8   2       72.74       90.23     67.58 o 
 -10   9   2      187.61      159.81     72.09 o 
  -9   9   2     1257.01     1070.34     54.80 o 
  -8   9   2      541.09      492.83     44.18 o 
  -7   9   2      568.97      493.58     27.65 o 
  -6   9   2      590.97      617.50     26.70 o 
  -5   9   2        1.58       15.38     22.05 o 
  -4   9   2      480.63      583.85     46.74 o 
  -3   9   2     1196.65     1427.05     34.78 o 
  -2   9   2       33.30       62.26     27.27 o 
  -1   9   2      638.89      616.43     19.38 o 
   0   9   2       10.57       41.70     44.29 o 
   1   9   2       13.54       12.75      6.28 o 
   2   9   2       42.32       64.30     16.21 o 
   3   9   2       63.46       75.66     20.30 o 
   4   9   2     1349.62     1261.45     10.62 o 
   5   9   2       93.33       70.77     16.45 o 
   7   9   2        9.45      162.70     84.78 o 
 -10  10   2      329.00      294.00     54.23 o 
  -9  10   2       21.46       56.96     51.17 o 
  -8  10   2      475.20      502.03     33.27 o 
  -7  10   2      291.04      407.46     58.31 o 
  -6  10   2      103.28      177.91     37.46 o 
  -5  10   2      176.04      262.36     19.08 o 
  -4  10   2      748.27      706.57     27.23 o 
  -3  10   2      459.42      478.67     33.33 o 
  -2  10   2       56.03       57.63      6.16 o 
  -1  10   2        3.22       11.58     13.41 o 
   0  10   2      296.24      339.17     37.10 o 
   1  10   2      309.42      358.46     27.40 o 
   2  10   2      300.48      242.50     40.32 o 
   3  10   2      448.15      508.96     57.99 o 
   4  10   2      175.18      257.91     51.88 o 
   5  10   2      169.75      255.28     64.76 o 
   6  10   2        3.94        0.00      0.94 o 
  -9  11   2        0.01        0.00      6.67 o 
  -8  11   2        0.25        0.00      0.94 o 
  -7  11   2       11.71       27.19     20.12 o 
  -6  11   2       21.31       32.77     15.06 o 
  -5  11   2      520.97      556.02     46.01 o 
  -4  11   2     1101.24     1075.79     16.74 o 
  -3  11   2      142.19      185.81     15.90 o 
  -2  11   2       34.07       40.78     12.36 o 
  -1  11   2      139.84      134.66     15.23 o 
   0  11   2       33.31       38.82      1.85 o 
   1  11   2      760.88      729.04     25.88 o 
   2  11   2        6.16       25.19     77.17 o 
   3  11   2      553.14      542.51     45.12 o 
   4  11   2      171.97      305.28     85.72 o 
   5  11   2       93.87      151.32     68.52 o 
  -9  12   2        0.03        0.28     92.02 o 
  -8  12   2       33.00       39.16     26.74 o 
  -7  12   2       23.37       49.06     41.72 o 
  -6  12   2     1346.87     1519.45     56.79 o 
  -5  12   2      153.03      192.51     14.77 o 
  -4  12   2       74.81       71.04     13.30 o 
  -3  12   2      170.81      185.85     11.23 o 
  -2  12   2       60.08       61.45      5.29 o 
  -1  12   2       81.09      111.79     47.71 o 
   0  12   2     2266.76     2055.91     29.76 o 
   1  12   2        0.14        8.37     58.09 o 
   2  12   2       87.19      218.62     66.55 o 
   3  12   2      317.70      343.25     20.21 o 
   4  12   2      139.92      179.90     28.10 o 
  -7  13   2      581.61      633.61     65.84 o 
  -6  13   2       21.40       60.23     26.25 o 
  -5  13   2      376.75      386.57     25.85 o 
  -4  13   2      182.55      182.89     24.25 o 
  -3  13   2      156.53      292.16     68.15 o 
  -2  13   2        0.39        9.05     15.01 o 
  -1  13   2     1527.98     1709.43     53.12 o 
   0  13   2        0.25        0.00      0.94 o 
   1  13   2      254.99      317.03     28.10 o 
   2  13   2       42.48       78.76     51.60 o 
  -6  14   2       97.54      145.98     26.13 o 
  -5  14   2       68.79      101.37     57.38 o 
  -4  14   2        5.87       10.37     11.70 o 
  -3  14   2       92.46       80.36     17.39 o 
  -2  14   2      414.15      400.96     42.58 o 
  -1  14   2      123.27      151.23      9.87 o 
   0  14   2       24.53       38.44     19.17 o 
  -1 -14   3        0.74        0.00     19.83 o 
   0 -14   3        0.09        0.00     20.54 o 
   1 -14   3        0.35        0.00     18.28 o 
   2 -14   3      349.58      374.44     59.12 o 
   3 -14   3      267.94      249.73     40.90 o 
   4 -14   3       14.76       11.28     70.16 o 
   5 -14   3       19.07       46.33     39.84 o 
  -3 -13   3      172.16      177.12     13.18 o 
  -2 -13   3       21.48       21.63      2.66 o 
  -1 -13   3      115.90      187.58     53.07 o 
   0 -13   3       30.92       33.84      4.45 o 
   1 -13   3       28.67       57.01      8.69 o 
   2 -13   3     1051.47      922.46     28.86 o 
   3 -13   3        0.80        0.00      0.66 o 
   4 -13   3       50.07       75.96     35.53 o 
   5 -13   3      571.75      538.31     19.42 o 
   6 -13   3      146.52      142.88     19.83 o 
   7 -13   3       21.99       20.58      1.85 o 
  -5 -12   3      258.09      233.75      1.60 o 
  -4 -12   3       49.23      105.76     68.96 o 
  -3 -12   3       15.30       22.18     13.69 o 
  -2 -12   3       81.61       76.64     15.55 o 
  -1 -12   3     1912.73     1933.81     43.53 o 
   0 -12   3        0.03        0.00     30.47 o 
   1 -12   3     2309.47     2313.23     51.51 o 
   2 -12   3       19.69       31.64     48.45 o 
   3 -12   3      104.51       97.35     10.53 o 
   4 -12   3      145.95      165.64     24.10 o 
   5 -12   3      337.28      362.35     28.28 o 
   6 -12   3       18.85       32.92     23.17 o 
   7 -12   3      396.51      377.62     49.48 o 
   8 -12   3       69.22       80.03     18.96 o 
  -6 -11   3      261.73      282.07     30.92 o 
  -5 -11   3      163.35      241.74     95.49 o 
  -4 -11   3       11.84       19.23      6.67 o 
  -3 -11   3      159.29      160.76     16.26 o 
  -2 -11   3      868.63      797.86     17.29 o 
  -1 -11   3      551.87      528.12     26.51 o 
   0 -11   3     1629.63     1708.66     53.78 o 
   1 -11   3      483.44      528.90     42.33 o 
   2 -11   3       31.58       25.04     19.93 o 
   3 -11   3        1.56        8.67     26.22 o 
   4 -11   3      830.41      736.72     20.73 o 
   5 -11   3      210.78      185.12     46.04 o 
   6 -11   3       28.97       43.85     11.83 o 
   7 -11   3      188.02      268.41     36.03 o 
   8 -11   3      116.64      164.30     26.88 o 
   9 -11   3        3.42       16.33     16.49 o 
  -7 -10   3      186.82      202.64      7.90 o 
  -6 -10   3      158.37      125.01      0.94 o 
  -5 -10   3        2.00       14.36     25.97 o 
  -4 -10   3      163.91      169.83     34.86 o 
  -3 -10   3      416.13      372.03     22.70 o 
  -2 -10   3        6.79        6.87     19.98 o 
  -1 -10   3        0.89       14.65     11.37 o 
   0 -10   3        1.16       22.02     28.87 o 
   1 -10   3     1204.75     1292.38     89.81 o 
   2 -10   3      116.11      149.21     22.41 o 
   3 -10   3      366.38      340.62     12.68 o 
   4 -10   3      611.84      619.87     28.84 o 
   5 -10   3       13.18       15.26      6.74 o 
   6 -10   3      127.72      109.27      9.49 o 
   7 -10   3      169.77      156.08     14.63 o 
   8 -10   3        0.16       16.28     17.99 o 
   9 -10   3      256.12      297.61     20.58 o 
  -7  -9   3       46.34       57.99     12.78 o 
  -6  -9   3        9.13        7.14     35.15 o 
  -5  -9   3        3.32        1.58     25.32 o 
  -4  -9   3      444.28      453.84     48.64 o 
  -3  -9   3      339.46      324.51     10.74 o 
  -2  -9   3     1346.48     1638.21     53.76 o 
  -1  -9   3        0.00       24.97     53.79 o 
   0  -9   3       54.35       76.59     57.15 o 
   1  -9   3      422.75      403.75     19.97 o 
   2  -9   3      561.97      566.85     24.88 o 
   3  -9   3     1045.36     1013.26     23.00 o 
   4  -9   3      485.87      532.37     30.08 o 
   5  -9   3     1059.39     1035.68     30.44 o 
   6  -9   3      348.23      375.51     12.87 o 
   7  -9   3      203.46      210.17     44.86 o 
   8  -9   3      893.69      854.75     34.52 o 
   9  -9   3       14.34       60.25     29.97 o 
  10  -9   3      554.23      488.96     21.15 o 
  -8  -8   3        7.98        5.26     48.41 o 
  -7  -8   3        0.17       32.61     86.94 o 
  -6  -8   3      846.01      782.65     51.63 o 
  -5  -8   3       77.04      158.58     37.14 o 
  -4  -8   3      180.59      255.80     60.32 o 
  -3  -8   3      421.83      374.45     52.76 o 
  -2  -8   3      656.15      687.10     31.77 o 
  -1  -8   3      581.25      561.52     34.59 o 
   0  -8   3        0.00        4.57     13.67 o 
   1  -8   3     6330.66     5846.78     26.20 o 
   2  -8   3      540.02      520.86     41.57 o 
   3  -8   3     1019.75     1054.15     36.64 o 
   4  -8   3     1668.44     1724.28     41.64 o 
   5  -8   3      447.51      445.21     16.53 o 
   6  -8   3      312.93      316.48     28.60 o 
   7  -8   3     2413.67     2215.96     42.88 o 
   8  -8   3       22.66       38.31     15.35 o 
   9  -8   3      195.82      228.58     37.79 o 
  10  -8   3      159.89      257.69     51.50 o 
  -9  -7   3       73.21       98.50     80.17 o 
  -8  -7   3      385.02      480.95     93.90 o 
  -7  -7   3      102.59      155.84     62.79 o 
  -6  -7   3     1760.72     1806.79     33.53 o 
  -5  -7   3      386.25      401.08     35.48 o 
  -4  -7   3      184.57      265.35     67.40 o 
  -3  -7   3     2267.31     2125.60     19.48 o 
  -2  -7   3     2535.16     2762.41     53.57 o 
  -1  -7   3      639.80      654.54     29.99 o 
   0  -7   3     7228.75     6760.14     45.29 o 
   1  -7   3      184.31      184.32     17.57 o 
   2  -7   3     2253.14     2123.16    109.68 o 
   3  -7   3     1164.08     1129.83    188.38 o 
   4  -7   3      736.71      700.80     21.11 o 
   5  -7   3       12.15       41.66     23.86 o 
   6  -7   3     1689.20     1578.16     21.67 o 
   7  -7   3       95.46       90.43     21.99 o 
   8  -7   3       33.83       50.19     46.56 o 
   9  -7   3        7.58       35.44     22.01 o 
  10  -7   3      202.65      223.95     24.48 o 
  -9  -6   3      551.18      521.27     19.36 o 
  -8  -6   3       20.47       29.80     22.56 o 
  -7  -6   3     1415.36     1261.59    143.85 o 
  -6  -6   3        3.54        3.02     45.25 o 
  -5  -6   3       11.78       20.35     10.20 o 
  -4  -6   3     2234.33     2580.33     67.73 o 
  -3  -6   3     1013.64      913.05     43.88 o 
  -2  -6   3      190.83      209.30     43.71 o 
  -1  -6   3     5145.05     4809.21    169.88 o 
   0  -6   3        4.87       16.68     45.22 o 
   1  -6   3      543.02      557.32     18.35 o 
   2  -6   3      725.64      707.02     22.81 o 
   3  -6   3      276.57      288.01     29.29 o 
   4  -6   3     1044.49     1136.45     30.63 o 
   5  -6   3     1269.24     1224.07    158.88 o 
   6  -6   3     1226.09     1210.15     61.09 o 
   7  -6   3      615.61      614.56     23.31 o 
   8  -6   3        0.07        0.00      3.61 o 
   9  -6   3        3.68       16.61     20.34 o 
  10  -6   3      203.17      261.59     59.52 o 
  11  -6   3      371.71      391.20     46.32 o 
 -10  -5   3      197.04      219.28     25.94 o 
  -9  -5   3      162.78      163.45     47.09 o 
  -8  -5   3     1014.79      890.94     62.22 o 
  -7  -5   3       49.67       71.54     17.06 o 
  -6  -5   3      605.52      640.08     27.96 o 
  -5  -5   3      400.50      419.98     27.92 o 
  -4  -5   3      438.20      533.90     67.72 o 
  -3  -5   3     3709.58     3616.04     56.56 o 
  -2  -5   3       35.15       57.56     11.86 o 
  -1  -5   3      254.76      283.43     21.12 o 
   0  -5   3      660.46      693.85     16.80 o 
   1  -5   3     2029.71     2174.85     36.80 o 
   2  -5   3       26.86       68.27     19.88 o 
   3  -5   3     5850.82     5663.83     57.37 o 
   4  -5   3      211.94      212.21     11.13 o 
   5  -5   3      555.64      869.55     42.96 o 
   6  -5   3       36.80       40.54     37.13 o 
   7  -5   3       64.52       88.04     20.64 o 
   8  -5   3      249.18      212.44     10.67 o 
   9  -5   3        0.40        8.50     24.81 o 
  10  -5   3      695.48      640.30     38.33 o 
  11  -5   3       25.20       58.49     49.28 o 
 -10  -4   3      127.11      131.68     83.09 o 
  -9  -4   3      124.47      142.96     78.67 o 
  -8  -4   3        1.14       33.84     89.85 o 
  -7  -4   3      232.53      226.36     61.38 o 
  -6  -4   3     1790.04     1844.19     72.84 o 
  -5  -4   3       77.53       85.49     48.43 o 
  -4  -4   3     5154.36     4647.63     75.66 o 
  -3  -4   3       89.07      116.21     25.02 o 
  -2  -4   3     1639.46     1882.24     45.49 o 
  -1  -4   3     1080.41     1080.45     35.72 o 
   0  -4   3       25.93       43.70     46.92 o 
   1  -4   3     3705.24     3516.56     95.55 o 
   2  -4   3     6261.00     6139.76     52.75 o 
   3  -4   3     5784.65     5475.17    171.77 o 
   4  -4   3       49.33       44.83      9.42 o 
   5  -4   3      220.51      251.38     18.36 o 
   6  -4   3     1143.75     1098.54     49.65 o 
   7  -4   3     1491.68     1741.23     52.03 o 
   8  -4   3       69.01       92.86     21.71 o 
   9  -4   3     1910.08     1764.67      3.67 o 
  10  -4   3       66.40       62.50      9.21 o 
  11  -4   3       38.09       38.16     30.36 o 
 -11  -3   3      223.18      336.77    100.29 o 
 -10  -3   3       81.26       82.05     54.42 o 
  -9  -3   3        6.47        8.55     16.07 o 
  -8  -3   3       80.52      128.20     15.21 o 
  -7  -3   3        1.90       15.13    103.20 o 
  -6  -3   3      393.11      443.42     34.36 o 
  -5  -3   3     3396.48     3246.44     25.08 o 
  -4  -3   3       69.79       89.29     35.14 o 
  -3  -3   3     3971.62     3788.31    104.80 o 
  -2  -3   3      155.64      205.23     22.82 o 
  -1  -3   3     5702.06     5495.43     65.56 o 
   0  -3   3     6896.21     6612.84     91.53 o 
   1  -3   3        4.81        7.11      3.77 o 
   2  -3   3     1239.89     1571.00     56.98 o 
   3  -3   3    14223.72    13174.54     30.77 o 
   4  -3   3     1661.36     1691.47     57.79 o 
   5  -3   3      295.81      330.03     12.11 o 
   6  -3   3     1184.98     1291.17     33.88 o 
   7  -3   3      526.53      554.17     36.66 o 
   8  -3   3     1553.50     1521.57     56.96 o 
   9  -3   3      208.18      193.84     30.45 o 
  10  -3   3      121.27      155.57     23.83 o 
  11  -3   3       53.21       78.94     43.42 o 
 -11  -2   3       39.06       59.31     43.42 o 
 -10  -2   3      168.93      254.90     50.85 o 
  -9  -2   3      553.40      631.33     85.72 o 
  -8  -2   3       55.34       52.73      8.97 o 
  -7  -2   3     5040.05     4685.81     93.47 o 
  -6  -2   3       24.65       55.40     37.94 o 
  -5  -2   3     1836.12     1961.72     51.98 o 
  -4  -2   3    18518.33    17019.81    152.15 o 
  -3  -2   3       39.83      109.66     13.73 o 
  -2  -2   3      928.84     1201.38     59.32 o 
  -1  -2   3     1831.22     1900.04     26.67 o 
   0  -2   3       47.06       61.71     32.54 o 
   1  -2   3      223.19      258.80     62.49 o 
   2  -2   3     8943.67     8527.85     20.93 o 
   3  -2   3     2689.22     2707.75     26.37 o 
   4  -2   3      553.93      653.49     31.68 o 
   5  -2   3      626.72      591.46     26.44 o 
   6  -2   3     2007.01     1851.52    100.49 o 
   7  -2   3       25.03       28.01     27.97 o 
   8  -2   3      120.71      196.67     28.50 o 
   9  -2   3        8.62       37.32     60.36 o 
  10  -2   3       75.96       83.22     38.15 o 
  11  -2   3       26.97       46.78     35.48 o 
 -11  -1   3      431.07      382.17     11.75 o 
 -10  -1   3      192.50      195.31     52.92 o 
  -9  -1   3       31.73       19.74     29.04 o 
  -8  -1   3     3003.13     2789.41     25.99 o 
  -7  -1   3      190.82      206.35     33.93 o 
  -6  -1   3     4655.92     4398.24     89.29 o 
  -5  -1   3     2259.10     2145.88    206.40 o 
  -4  -1   3      120.01      143.71     33.32 o 
  -3  -1   3      913.23      918.99     18.58 o 
  -2  -1   3       60.23       85.48     37.51 o 
  -1  -1   3     2216.00     2425.51     63.90 o 
   1  -1   3     7233.32     7034.13     51.33 o 
   2  -1   3      199.72      204.36     37.40 o 
   3  -1   3     3221.37     3236.51     16.74 o 
   4  -1   3     3099.92     2908.93     25.52 o 
   5  -1   3     1637.82     1647.92     84.83 o 
   6  -1   3        0.25        1.21     14.38 o 
   7  -1   3       18.31       37.29     36.83 o 
   8  -1   3       48.23       60.75     28.46 o 
   9  -1   3      111.86      103.19     29.24 o 
  10  -1   3      186.68      231.03     25.66 o 
  11  -1   3        4.76       13.11     43.36 o 
 -11   0   3       96.22      117.86     57.71 o 
 -10   0   3      107.20      126.32     24.53 o 
  -9   0   3     1681.61     1796.13     37.35 o 
  -8   0   3      187.30      177.87     38.49 o 
  -7   0   3      200.92      180.64     21.09 o 
  -6   0   3      986.47      958.14     14.16 o 
  -5   0   3        4.68       47.47     34.49 o 
  -4   0   3     2982.09     3056.16     77.99 o 
  -3   0   3     9049.59     8539.20     32.50 o 
  -2   0   3     5119.81     5236.49     25.55 o 
  -1   0   3     5716.67     5398.98    107.50 o 
   0   0   3        1.61        7.44     14.19 o 
   1   0   3     1165.01     1289.10     53.10 o 
   2   0   3     4944.42     4900.90     64.48 o 
   3   0   3     5806.76     5657.26     58.34 o 
   4   0   3      567.12      601.72     36.10 o 
   5   0   3       43.25       64.21     38.08 o 
   6   0   3     1516.99     1658.22     31.35 o 
   7   0   3        0.85       18.63     25.71 o 
   8   0   3       20.79       25.47     59.12 o 
   9   0   3     1042.09      969.93     14.36 o 
  10   0   3       42.04       48.78     50.73 o 
 -11   1   3      252.92      333.67     80.46 o 
 -10   1   3      190.98      308.12     62.35 o 
  -9   1   3        0.30        0.00      2.28 o 
  -8   1   3       39.44       55.14     31.02 o 
  -7   1   3      905.33      829.27     71.16 o 
  -6   1   3        2.73        7.69      7.51 o 
  -5   1   3     3108.39     3205.88     28.78 o 
  -4   1   3     2114.94     2222.62     48.63 o 
  -3   1   3      278.98      283.02      9.71 o 
  -2   1   3      585.54      594.56     25.10 o 
  -1   1   3     2951.12     3043.79    102.31 o 
   0   1   3     5095.54     5076.46     50.86 o 
   1   1   3      689.49      655.45     13.12 o 
   2   1   3    34891.68    33096.34    539.36 o 
   3   1   3      518.74      600.70     63.30 o 
   4   1   3     1458.21     1484.99     32.67 o 
   5   1   3     2152.82     2140.68     19.92 o 
   6   1   3      818.06      794.49     33.45 o 
   7   1   3      365.04      447.87     50.23 o 
   8   1   3     1297.00     1472.44     39.14 o 
   9   1   3        0.12        6.14     27.80 o 
  10   1   3       24.93       43.01     57.23 o 
 -11   2   3       11.52       22.09     67.86 o 
 -10   2   3       62.00       92.86     38.10 o 
  -9   2   3     2208.65     2227.31    101.23 o 
  -8   2   3      235.72      344.71     49.38 o 
  -7   2   3     1211.58     1278.62     52.54 o 
  -6   2   3      303.57      292.36     15.08 o 
  -5   2   3     6290.18     6159.67     86.36 o 
  -4   2   3     3787.17     3712.95     82.53 o 
  -3   2   3      992.11      970.95     18.16 o 
  -2   2   3     1634.05     1680.01     57.82 o 
  -1   2   3     3596.37     3705.55     38.16 o 
   0   2   3      167.05      163.95      0.80 o 
   1   2   3    10321.49    10490.33    116.96 o 
   2   2   3      458.91      418.51     27.18 o 
   3   2   3     5242.49     5416.59     52.27 o 
   4   2   3     2459.06     2438.45     58.42 o 
   5   2   3     3774.82     3644.59     45.21 o 
   6   2   3     1025.31     1050.12     29.21 o 
   7   2   3     1251.49     1127.26    132.34 o 
   8   2   3      111.45      117.54     17.88 o 
   9   2   3       29.17       67.20     59.14 o 
  10   2   3       87.99      120.68    103.01 o 
 -11   3   3      258.41      293.06     92.30 o 
 -10   3   3        8.73        9.60      2.60 o 
  -9   3   3       18.48       37.98     35.94 o 
  -8   3   3     3085.63     2861.53     17.91 o 
  -7   3   3        4.05        0.54      1.41 o 
  -6   3   3     7603.80     7045.95    147.91 o 
  -5   3   3     4039.38     4100.53     38.59 o 
  -4   3   3     2958.73     2786.04    137.07 o 
  -3   3   3      217.13      192.21     53.17 o 
  -2   3   3    12843.17    12674.09    208.46 o 
  -1   3   3      418.43      438.44     13.02 o 
   0   3   3     6403.30     6388.64     36.65 o 
   1   3   3      812.95     1000.54     97.70 o 
   2   3   3     1018.34     1066.61     72.93 o 
   3   3   3       24.57       21.62      0.66 o 
   4   3   3      210.98      254.90     45.96 o 
   5   3   3      190.92      234.07     37.31 o 
   6   3   3      395.44      418.54      5.45 o 
   7   3   3      177.84      240.43     23.93 o 
   8   3   3      594.40      562.92     43.95 o 
   9   3   3       76.76       77.35     28.67 o 
  10   3   3        0.74       12.88     70.96 o 
 -12   4   3       91.29      109.87     54.33 o 
 -11   4   3       67.80       82.36     21.12 o 
 -10   4   3      385.88      397.15     37.14 o 
  -9   4   3     2104.69     1920.43     95.52 o 
  -8   4   3      101.07       81.68     33.36 o 
  -7   4   3      576.17      648.56     46.66 o 
  -6   4   3      197.71      221.77     25.16 o 
  -5   4   3      392.18      402.30     16.08 o 
  -4   4   3      224.20      215.68     14.35 o 
  -3   4   3    15178.70    14699.21    361.14 o 
  -2   4   3     1085.64     1203.44     38.69 o 
  -1   4   3       29.78       47.72      9.83 o 
   0   4   3        0.93        0.00      0.54 o 
   1   4   3     5455.97     5169.91     22.34 o 
   2   4   3     1360.09     1359.36     23.44 o 
   3   4   3      333.51      359.14     40.09 o 
   4   4   3      530.50      604.31     51.89 o 
   5   4   3      516.65      563.61     69.47 o 
   6   4   3        3.03        5.33      6.24 o 
   7   4   3      487.28      484.75     29.47 o 
   8   4   3       65.30       52.26     15.79 o 
   9   4   3      185.11      188.64     73.59 o 
 -12   5   3        1.28        6.20     30.36 o 
 -11   5   3       56.56       95.31     63.23 o 
 -10   5   3     1378.59     1270.25     48.19 o 
  -9   5   3       74.07       83.95     32.76 o 
  -8   5   3       13.47       36.82     28.32 o 
  -7   5   3       76.67       85.26     16.51 o 
  -6   5   3      273.51      318.69     45.71 o 
  -5   5   3      672.03      628.99    111.30 o 
  -4   5   3      968.29     1197.42     54.30 o 
  -3   5   3     1370.60     1357.54     25.85 o 
  -2   5   3     4448.45     4241.01    116.23 o 
  -1   5   3       78.82      121.39     14.59 o 
   0   5   3     2772.61     2956.71     56.37 o 
   1   5   3     1058.98     1153.65    124.44 o 
   2   5   3      895.51      884.33     47.01 o 
   3   5   3        8.45       12.30     25.43 o 
   4   5   3      875.36     1190.20     56.43 o 
   5   5   3      562.70      528.45     33.08 o 
   6   5   3      159.98      176.27     64.85 o 
   7   5   3      138.74      139.58     28.48 o 
   8   5   3      662.70      589.23      3.29 o 
   9   5   3       12.61       91.83     67.11 o 
 -11   6   3       42.57       55.32     27.40 o 
 -10   6   3       17.89       37.31     15.95 o 
  -9   6   3      114.19      156.05     20.13 o 
  -8   6   3        0.37        0.00     19.95 o 
  -7   6   3        0.21        0.00     11.46 o 
  -6   6   3     1799.19     1724.31     78.97 o 
  -5   6   3     1808.86     1747.37     27.34 o 
  -4   6   3      999.63      922.25     15.46 o 
  -3   6   3      813.16      833.69     28.18 o 
  -2   6   3     1436.57     1486.64     46.02 o 
  -1   6   3       10.74       41.03     42.40 o 
   0   6   3      181.42      214.41     20.73 o 
   1   6   3     4288.19     4244.27     26.60 o 
   2   6   3      529.46      497.60     19.27 o 
   3   6   3     1943.08     1984.68     49.20 o 
   4   6   3     3278.24     2969.61     29.08 o 
   5   6   3      889.83      844.73     25.69 o 
   6   6   3        4.93      104.33     58.93 o 
   7   6   3      669.65      692.33     70.40 o 
   8   6   3       27.26       55.55     56.39 o 
 -11   7   3       16.78       46.23     52.46 o 
 -10   7   3       43.92       58.88     36.11 o 
  -9   7   3       82.87      123.71     68.00 o 
  -8   7   3       12.12       61.11     27.07 o 
  -7   7   3      652.11      593.40     32.99 o 
  -6   7   3     1759.28     1675.10     37.22 o 
  -5   7   3        2.57        6.31      7.24 o 
  -4   7   3     1926.22     2203.78     40.23 o 
  -3   7   3     2400.87     2548.66     48.62 o 
  -2   7   3     3015.13     2910.02     56.90 o 
  -1   7   3      212.15      236.86     19.94 o 
   0   7   3     9047.39     8779.43     40.79 o 
   1   7   3      216.53      245.40     22.34 o 
   2   7   3       42.13       53.67     16.34 o 
   3   7   3      261.76      232.53     12.56 o 
   4   7   3      604.04      552.93     23.77 o 
   5   7   3       20.05      131.68     50.85 o 
   6   7   3      765.34      813.30     96.25 o 
   7   7   3        2.05       31.30     49.72 o 
   8   7   3       25.04       35.43     32.24 o 
 -11   8   3        1.37        3.19     11.37 o 
 -10   8   3      603.81      573.93      8.18 o 
  -9   8   3     1501.22     1346.59     50.28 o 
  -8   8   3       22.25       18.14     12.43 o 
  -7   8   3     1056.78     1055.11     61.93 o 
  -6   8   3      214.22      253.21     70.49 o 
  -5   8   3      271.31      361.57     44.49 o 
  -4   8   3     1446.53     1490.40     30.57 o 
  -3   8   3     2246.58     2065.82     78.47 o 
  -2   8   3      136.57      137.24     49.69 o 
  -1   8   3     2571.66     2680.99     49.42 o 
   0   8   3       21.16       24.96      4.68 o 
   1   8   3        6.84       86.83     25.09 o 
   2   8   3      205.84      232.11     48.83 o 
   3   8   3       64.89       78.28     38.93 o 
   4   8   3     1315.89     1236.07      6.86 o 
   5   8   3      416.24      416.10     10.71 o 
   6   8   3      409.60      404.44      4.42 o 
   7   8   3      298.53      375.30     86.10 o 
 -10   9   3      320.64      350.80     31.38 o 
  -9   9   3       85.92       85.43     15.17 o 
  -8   9   3       68.90       64.65     13.59 o 
  -7   9   3      186.82      303.59    102.26 o 
  -6   9   3        4.63       29.84     26.89 o 
  -5   9   3       13.46       14.67      3.10 o 
  -4   9   3     1247.62     1380.92     50.70 o 
  -3   9   3      791.07      764.77     15.54 o 
  -2   9   3      347.34      330.28     14.42 o 
  -1   9   3      390.98      480.14     50.47 o 
   0   9   3       85.69      134.02     38.42 o 
   1   9   3       42.40      114.10     11.76 o 
   2   9   3      678.26      633.74     28.55 o 
   3   9   3     2356.96     2286.98     38.63 o 
   4   9   3      290.61      372.77     86.00 o 
   5   9   3      309.48      334.04     43.71 o 
   6   9   3       50.56       70.96     27.16 o 
 -10  10   3      107.76       93.88     11.61 o 
  -9  10   3        0.24        0.00      7.35 o 
  -8  10   3       33.39       50.19     78.67 o 
  -7  10   3      141.19      288.50     69.52 o 
  -6  10   3        9.12       32.09     48.62 o 
  -5  10   3      138.26      179.79     31.95 o 
  -4  10   3     1150.77     1130.71     27.48 o 
  -3  10   3       12.79       31.65     16.69 o 
  -2  10   3       37.30       99.15     44.01 o 
  -1  10   3       11.38       20.14     52.68 o 
   0  10   3       97.68       91.85     11.87 o 
   1  10   3      194.35      281.32     47.75 o 
   2  10   3      490.95      554.17     72.75 o 
   3  10   3      898.49      803.06     21.52 o 
   4  10   3      192.51      203.02     28.48 o 
   5  10   3      105.99       97.56     86.47 o 
   6  10   3      278.22      280.09     26.88 o 
  -9  11   3       30.25       33.83     10.92 o 
  -8  11   3      175.68      270.84     52.93 o 
  -7  11   3       75.10       85.50     46.85 o 
  -6  11   3     1059.30      913.13    212.94 o 
  -5  11   3      211.29      183.70      8.69 o 
  -4  11   3      296.52      336.39     38.63 o 
  -3  11   3      218.28      218.42     20.14 o 
  -2  11   3      437.86      374.05     10.97 o 
  -1  11   3      827.68      695.45     14.13 o 
   0  11   3      543.29      554.47     31.30 o 
   1  11   3       92.90       91.55     38.07 o 
   2  11   3      298.86      348.33     48.97 o 
   3  11   3      380.81      385.64     94.93 o 
   4  11   3      139.13      188.26     32.80 o 
   5  11   3      115.90      175.10     50.85 o 
  -8  12   3        6.88       30.35     49.37 o 
  -7  12   3      848.38      778.21     39.02 o 
  -6  12   3       44.43       36.59     53.53 o 
  -5  12   3      307.96      327.30     29.66 o 
  -4  12   3      672.70      605.47     20.82 o 
  -3  12   3      231.41      277.44     36.68 o 
  -2  12   3        3.01        0.00      1.46 o 
  -1  12   3     1229.04     1466.31     43.46 o 
   0  12   3        2.93        5.64     22.51 o 
   1  12   3       91.46      198.23     58.56 o 
   2  12   3      308.74      315.34     24.91 o 
   3  12   3       95.53       84.31     57.15 o 
  -7  13   3       30.87       31.50      6.81 o 
  -6  13   3      175.10      232.97     57.96 o 
  -5  13   3      181.22      195.78     36.32 o 
  -4  13   3      179.09      184.70     18.78 o 
  -3  13   3      128.17      108.89      6.06 o 
  -2  13   3      159.10      244.61     34.41 o 
  -1  13   3       43.98       74.91     64.10 o 
   0  13   3        0.00        3.10     48.41 o 
   1  13   3        0.15        0.38     58.09 o 
   2  13   3        0.57        1.97      9.68 o 
  -5  14   3        5.61       14.44      4.98 o 
  -4  14   3      270.43      220.91      9.92 o 
  -3  14   3      329.26      408.76     63.60 o 
  -2  14   3        8.72       47.56     51.60 o 
  -1  14   3       47.97      183.38     68.05 o 
  -1 -14   4        0.19       10.56     17.90 o 
   0 -14   4        0.11        4.69     34.97 o 
   1 -14   4       14.64       42.89     32.54 o 
   2 -14   4      161.43      137.41     72.58 o 
   3 -14   4        7.56       16.73     41.07 o 
   4 -14   4      256.30      296.39     46.91 o 
  -3 -13   4       18.78       56.58     50.18 o 
  -2 -13   4      430.48      437.67     12.16 o 
  -1 -13   4       86.01       86.40     22.50 o 
   0 -13   4        4.81       12.77      9.87 o 
   1 -13   4      586.54      551.96     56.69 o 
   2 -13   4      166.78      240.37     31.39 o 
   3 -13   4      667.04      605.18     30.29 o 
   4 -13   4      352.76      425.37     54.42 o 
   5 -13   4      214.43      231.63     33.25 o 
   6 -13   4       20.19       22.65      7.38 o 
  -4 -12   4        1.88        0.00      0.66 o 
  -3 -12   4      148.66      175.65     49.39 o 
  -2 -12   4     1234.92     1133.28     18.75 o 
  -1 -12   4      159.64      167.17     27.19 o 
   0 -12   4      210.23      188.92     15.13 o 
   1 -12   4      362.68      397.05     54.00 o 
   2 -12   4      355.71      375.45     29.56 o 
   3 -12   4       70.98      116.55     51.08 o 
   4 -12   4      416.33      391.63     12.32 o 
   5 -12   4      395.61      366.90     48.19 o 
   6 -12   4       98.10      140.90     38.86 o 
   7 -12   4      144.20      180.14     12.73 o 
  -6 -11   4      161.86      184.79     97.84 o 
  -5 -11   4       14.04      100.20     44.55 o 
  -4 -11   4       97.39      100.31     53.06 o 
  -3 -11   4      528.12      462.17     10.37 o 
  -2 -11   4       34.59       36.02     50.18 o 
  -1 -11   4      348.80      437.08     61.09 o 
   0 -11   4       46.55       50.00      2.06 o 
   1 -11   4       62.89       72.07     11.84 o 
   2 -11   4      228.70      313.10     64.84 o 
   3 -11   4      322.20      313.26     13.33 o 
   4 -11   4      715.97      650.81     46.85 o 
   5 -11   4       67.18       71.76      9.17 o 
   6 -11   4      219.65      234.16     11.99 o 
   7 -11   4      154.30      172.62     35.69 o 
   8 -11   4        3.66        1.61     12.40 o 
  -7 -10   4        1.26        8.08     18.99 o 
  -6 -10   4       18.87       44.18     90.32 o 
  -5 -10   4       10.67       11.42     17.15 o 
  -4 -10   4      344.03      363.46     14.10 o 
  -3 -10   4      334.75      336.15     26.08 o 
  -2 -10   4        0.60        2.77     20.15 o 
  -1 -10   4      189.92      224.21     66.94 o 
   0 -10   4     2747.41     2818.68     34.16 o 
   1 -10   4      409.21      390.32     19.70 o 
   2 -10   4      571.83      522.20     51.53 o 
   3 -10   4     1085.86      979.49     22.35 o 
   4 -10   4     1071.23      998.72     78.08 o 
   5 -10   4      134.34      259.92     38.13 o 
   6 -10   4      176.02      243.50     20.67 o 
   7 -10   4       80.29      128.29     17.34 o 
   8 -10   4      267.84      340.40     45.50 o 
   9 -10   4       36.22       60.05     38.31 o 
  -7  -9   4       59.54       75.76     86.75 o 
  -6  -9   4      184.57      227.12     31.49 o 
  -5  -9   4       42.77       32.33     13.21 o 
  -4  -9   4      218.97      291.52     41.34 o 
  -3  -9   4      346.88      427.75     44.69 o 
  -2  -9   4      370.79      388.48     36.72 o 
  -1  -9   4      307.52      270.68      8.44 o 
   0  -9   4       26.11       53.92     26.95 o 
   1  -9   4     1518.48     1569.17     34.35 o 
   2  -9   4        0.55       23.93     27.13 o 
   3  -9   4      543.82      557.42     31.00 o 
   4  -9   4      726.78      715.40     45.43 o 
   5  -9   4      261.06      300.81     18.68 o 
   6  -9   4      300.50      332.55     28.19 o 
   7  -9   4     1558.75     1460.61     50.26 o 
   8  -9   4       64.25      101.58     39.35 o 
   9  -9   4      392.92      388.21     38.21 o 
  -8  -8   4      112.83      107.24     52.63 o 
  -7  -8   4      338.40      351.90     66.26 o 
  -6  -8   4      881.27      779.26     38.96 o 
  -5  -8   4       19.36       58.72     40.60 o 
  -4  -8   4     1955.82     1939.26     75.15 o 
  -3  -8   4      694.44      671.97     33.45 o 
  -2  -8   4      385.56      383.27     27.50 o 
  -1  -8   4       20.38       16.88      8.41 o 
   0  -8   4     3491.98     3280.83     25.33 o 
   1  -8   4        4.47       45.19     33.48 o 
   2  -8   4     2548.62     2437.88     32.70 o 
   3  -8   4      527.59      487.93     26.78 o 
   4  -8   4      597.75      582.18     13.80 o 
   5  -8   4       28.44       48.58     20.66 o 
   6  -8   4     2169.72     1933.09     70.50 o 
   7  -8   4       43.83       69.30     22.60 o 
   8  -8   4        6.79        9.75     11.03 o 
   9  -8   4        8.25       29.18     36.36 o 
  10  -8   4       50.86       44.99     45.44 o 
  -9  -7   4      483.53      494.95     45.21 o 
  -8  -7   4       23.10       54.98     57.90 o 
  -7  -7   4     1457.80     1290.64      9.82 o 
  -6  -7   4       77.46       79.82      8.93 o 
  -5  -7   4      158.15      168.52     48.59 o 
  -4  -7   4       10.09       18.39     41.01 o 
  -3  -7   4     1301.15     1406.77     50.53 o 
  -2  -7   4      580.02      625.32     58.49 o 
  -1  -7   4     3780.06     3766.40    109.12 o 
   0  -7   4       60.44       65.47     16.49 o 
   1  -7   4       62.46       51.73      6.08 o 
   2  -7   4      557.68      535.45     26.41 o 
   3  -7   4       87.71       97.94     39.16 o 
   4  -7   4        4.36       24.30     13.64 o 
   5  -7   4     1161.77     1252.41     47.04 o 
   6  -7   4      356.31      382.37     24.48 o 
   7  -7   4       52.03       67.83      8.25 o 
   8  -7   4        3.77        1.93     12.09 o 
   9  -7   4      322.85      374.54     34.96 o 
  10  -7   4       67.74       69.76     20.21 o 
  -9  -6   4       16.58       33.18     17.58 o 
  -8  -6   4      733.22      681.81     33.46 o 
  -7  -6   4       74.11      111.30     46.36 o 
  -6  -6   4       90.82       94.64     20.65 o 
  -5  -6   4       77.13      136.46     36.41 o 
  -4  -6   4     2704.65     2971.92     66.89 o 
  -3  -6   4       70.28       92.84     54.18 o 
  -2  -6   4     1614.14     1765.95     56.02 o 
  -1  -6   4        1.20       53.85     36.60 o 
   0  -6   4     6552.09     6124.65    152.03 o 
   1  -6   4       20.35       39.54     40.21 o 
   2  -6   4        3.95        9.04     12.09 o 
   3  -6   4     1943.99     1833.53     74.45 o 
   4  -6   4     1284.53     1371.76     46.95 o 
   5  -6   4      204.08      262.56     28.19 o 
   6  -6   4      284.74      319.66     21.83 o 
   7  -6   4      287.43      326.86     24.08 o 
   8  -6   4        0.75        0.00     17.81 o 
   9  -6   4      151.40      172.13     32.61 o 
  10  -6   4      552.66      558.87     55.89 o 
 -10  -5   4      204.24      257.25     41.07 o 
  -9  -5   4      537.59      568.74     30.17 o 
  -8  -5   4       10.44       33.37     49.56 o 
  -7  -5   4      882.98      830.70     41.07 o 
  -6  -5   4      599.71      556.00     27.30 o 
  -5  -5   4      238.80      273.42     36.49 o 
  -4  -5   4     4022.94     3928.92     34.23 o 
  -3  -5   4      634.67      648.09     25.91 o 
  -2  -5   4       27.24       29.45     11.18 o 
  -1  -5   4       24.97      151.08     31.88 o 
   0  -5   4        5.44        7.57     25.66 o 
   1  -5   4     1953.43     2234.69     47.88 o 
   2  -5   4      720.18      659.47     25.32 o 
   3  -5   4     2611.20     2495.67    204.32 o 
   4  -5   4        4.37       22.93     40.54 o 
   5  -5   4      504.90      585.75     39.95 o 
   6  -5   4      306.02      326.64     13.85 o 
   7  -5   4      882.36      864.87     42.19 o 
   8  -5   4        3.89        5.55      6.85 o 
   9  -5   4     1031.54      937.29     54.01 o 
  10  -5   4       92.34       85.00     15.56 o 
 -10  -4   4       14.40       57.99     99.82 o 
  -9  -4   4       62.90       78.58     41.64 o 
  -8  -4   4      213.40      262.38     29.17 o 
  -7  -4   4      666.58      616.17     24.11 o 
  -6  -4   4     1160.40     1133.18     50.38 o 
  -5  -4   4     2777.15     2629.02    104.99 o 
  -4  -4   4     1063.67     1062.54    157.11 o 
  -3  -4   4     1286.13     1288.99     95.59 o 
  -2  -4   4        0.18       72.19     54.66 o 
  -1  -4   4     2020.36     2213.68     64.40 o 
   0  -4   4     2020.93     2281.98     32.75 o 
   1  -4   4      213.05      223.17     14.61 o 
   2  -4   4    13646.05    13015.79    379.59 o 
   3  -4   4     2581.81     2612.29     71.95 o 
   4  -4   4      159.71      239.60     35.00 o 
   5  -4   4      231.91      218.97     19.55 o 
   6  -4   4     1105.97     1088.95     34.97 o 
   7  -4   4       54.43       75.19     27.80 o 
   8  -4   4     1577.98     1643.52     88.02 o 
   9  -4   4      151.39      158.84      9.87 o 
  10  -4   4        0.87        0.00      0.94 o 
 -11  -3   4        5.30        0.94      0.94 o 
 -10  -3   4        2.95        8.84      6.20 o 
  -9  -3   4        1.85       21.90     75.76 o 
  -8  -3   4      687.13      755.16     29.88 o 
  -7  -3   4     1366.77     1308.71     56.44 o 
  -6  -3   4      298.22      314.81     15.30 o 
  -5  -3   4     3403.99     3069.66    100.01 o 
  -4  -3   4     3115.15     2940.32     23.36 o 
  -3  -3   4     2599.27     2641.61     87.27 o 
  -2  -3   4     7566.74     7536.46     51.37 o 
  -1  -3   4     4149.07     4148.93     51.64 o 
   0  -3   4      378.55      388.34     15.03 o 
   1  -3   4      877.32      948.34    123.29 o 
   2  -3   4     5032.26     4976.29     46.28 o 
   3  -3   4      700.41      702.47     20.15 o 
   4  -3   4       61.19       85.78     15.12 o 
   5  -3   4     3141.82     3209.73    133.09 o 
   6  -3   4      897.82      833.46     82.09 o 
   7  -3   4      452.68      458.97     35.36 o 
   8  -3   4       19.72       23.41     54.23 o 
   9  -3   4      120.62      140.05     52.04 o 
  10  -3   4       82.44       86.74     16.73 o 
 -11  -2   4      223.04      231.50     74.63 o 
 -10  -2   4       64.17       78.48     18.99 o 
  -9  -2   4      365.76      369.86     36.94 o 
  -8  -2   4     1460.75     1695.35     55.53 o 
  -7  -2   4        0.93        8.90     15.93 o 
  -6  -2   4      103.73      169.90     26.79 o 
  -5  -2   4     8041.96     7628.16    104.50 o 
  -4  -2   4     2573.34     2892.56     59.41 o 
  -3  -2   4      937.24      954.82     20.96 o 
  -2  -2   4     1159.40     1112.36    100.48 o 
  -1  -2   4     2621.63     2444.72     27.22 o 
   0  -2   4       18.11       38.22     10.27 o 
   1  -2   4     1355.98     1510.22     82.37 o 
   2  -2   4     1026.22     1169.49     36.41 o 
   3  -2   4      436.74      591.90     61.28 o 
   4  -2   4     1852.44     1966.69     39.18 o 
   5  -2   4     2344.21     2285.07    149.08 o 
   6  -2   4      269.08      342.18     45.02 o 
   7  -2   4       57.23       72.40     43.50 o 
   8  -2   4      110.84      111.66     27.44 o 
   9  -2   4      201.37      247.03     24.48 o 
  10  -2   4      632.84      567.11     12.59 o 
 -11  -1   4      342.03      351.34     60.62 o 
 -10  -1   4       29.81       64.76     93.43 o 
  -9  -1   4     1167.58     1204.11     23.03 o 
  -8  -1   4       85.65       93.02     37.69 o 
  -7  -1   4      104.72      132.52     59.82 o 
  -6  -1   4      191.80      211.30     10.10 o 
  -5  -1   4     2979.19     3127.51     37.60 o 
  -4  -1   4     1623.53     1744.78     32.23 o 
  -3  -1   4     2112.79     2184.02     41.46 o 
  -2  -1   4     2909.11     2872.07    132.55 o 
  -1  -1   4     1380.96     1573.67     62.74 o 
   0  -1   4       19.47       27.21      3.84 o 
   1  -1   4     2280.94     2395.62     35.83 o 
   2  -1   4     6354.71     6036.68     20.66 o 
   3  -1   4     1246.68     1354.25     71.28 o 
   4  -1   4     2584.60     2712.84     35.00 o 
   5  -1   4      632.08      721.44     29.75 o 
   6  -1   4     1892.18     1829.25     39.06 o 
   7  -1   4      117.57      195.59     46.71 o 
   8  -1   4       47.00       43.39     11.34 o 
   9  -1   4      372.20      447.44     38.73 o 
  10  -1   4       88.90      103.05     24.15 o 
 -11   0   4      164.00      220.78     42.48 o 
 -10   0   4      206.05      217.29     36.94 o 
  -9   0   4        5.25       39.16     31.88 o 
  -8   0   4       50.88       64.85     13.40 o 
  -7   0   4      600.02      626.87     33.13 o 
  -6   0   4        0.22        0.00      8.76 o 
  -5   0   4     7891.71     7287.28     59.53 o 
  -4   0   4     7167.41     6768.57     30.08 o 
  -3   0   4     3510.71     3422.18     85.01 o 
  -2   0   4      146.55      146.26     14.74 o 
  -1   0   4     9313.32     8905.60     76.37 o 
   0   0   4     3250.84     3086.45     20.25 o 
   1   0   4     1867.43     1866.90     75.62 o 
   2   0   4    15290.01    14452.13    148.08 o 
   3   0   4      761.26      717.22     27.50 o 
   4   0   4     1001.02      997.05     83.90 o 
   5   0   4     3097.71     2997.52     65.51 o 
   6   0   4      878.93     1083.82     43.42 o 
   7   0   4       45.08       66.06     55.45 o 
   8   0   4     1144.98     1051.08     80.13 o 
   9   0   4       46.18       68.66     22.30 o 
  10   0   4       10.45       23.58     43.11 o 
 -10   1   4       25.70       58.64     36.10 o 
  -9   1   4     1125.44     1049.99     42.11 o 
  -8   1   4       31.50       54.06     30.26 o 
  -7   1   4      477.17      563.41     28.81 o 
  -6   1   4     3158.53     3000.47     41.82 o 
  -5   1   4     4487.30     4282.99     49.24 o 
  -4   1   4       67.02      120.10     18.35 o 
  -3   1   4     1674.08     1689.85     99.74 o 
  -2   1   4     5236.15     5080.03     51.88 o 
  -1   1   4     3934.62     3974.08     44.40 o 
   0   1   4       21.13       45.09     33.59 o 
   1   1   4     5881.71     5758.35     85.58 o 
   2   1   4       32.13       62.94     43.16 o 
   3   1   4     2889.71     2654.66     46.14 o 
   4   1   4     3879.90     3545.89    213.17 o 
   5   1   4     2537.81     2682.65     80.97 o 
   6   1   4      119.99      118.27     43.00 o 
   7   1   4     1285.79     1177.61     28.67 o 
   8   1   4       88.83       90.42     12.47 o 
   9   1   4       69.59       83.95     23.97 o 
  10   1   4       48.29       67.86     12.97 o 
 -11   2   4      170.28      182.72     75.00 o 
 -10   2   4        0.89       18.27     27.31 o 
  -9   2   4      165.43      198.71     11.51 o 
  -8   2   4     1828.03     2013.15     61.68 o 
  -7   2   4      378.52      384.01     63.90 o 
  -6   2   4     2776.96     2702.74     40.94 o 
  -5   2   4     2076.82     2009.51     51.69 o 
  -4   2   4     1400.37     1299.88     28.29 o 
  -3   2   4     5284.44     5047.56     32.90 o 
  -2   2   4    40853.79    39173.59     59.73 o 
  -1   2   4      390.59      476.55     29.78 o 
   0   2   4     4158.59     3956.82     21.53 o 
   1   2   4      314.57      362.59     22.29 o 
   2   2   4       83.77      189.91     49.12 o 
   3   2   4      276.72      296.67     26.04 o 
   4   2   4     2369.65     2401.16     41.33 o 
   5   2   4     1739.32     1913.23     65.75 o 
   6   2   4      375.74      361.20     18.33 o 
   7   2   4      350.03      400.27     24.39 o 
   8   2   4      173.90      202.51     54.28 o 
   9   2   4       21.87       26.88     20.54 o 
  10   2   4      106.20      111.75      5.55 o 
 -11   3   4      150.47      172.16     44.53 o 
 -10   3   4      773.06      774.37     47.25 o 
  -9   3   4      678.64      624.86     10.30 o 
  -8   3   4       46.49       56.49     27.58 o 
  -7   3   4      641.42      653.92     41.62 o 
  -6   3   4       37.07       39.48     14.84 o 
  -5   3   4      362.63      375.43     37.15 o 
  -4   3   4      326.38      369.51     21.75 o 
  -3   3   4    11301.27    11023.23    549.33 o 
  -2   3   4        4.93       16.03     31.59 o 
  -1   3   4     2969.57     3078.93     67.06 o 
   0   3   4      489.42      586.52     28.69 o 
   1   3   4     2330.80     2195.07     17.87 o 
   2   3   4     2820.47     3074.48     54.70 o 
   3   3   4        2.56       92.77     20.96 o 
   4   3   4     1275.97     1307.31     15.18 o 
   5   3   4      309.11      361.39     34.22 o 
   6   3   4       96.08      141.08     68.35 o 
   7   3   4       49.35       69.58     33.79 o 
   8   3   4        1.17        4.44     40.52 o 
   9   3   4       43.25       41.26     44.65 o 
 -11   4   4        5.51       16.31     32.64 o 
 -10   4   4     1193.93     1386.12     74.39 o 
  -9   4   4       16.83       37.59     34.73 o 
  -8   4   4      227.35      298.32     45.57 o 
  -7   4   4      137.74      163.37     17.28 o 
  -6   4   4     1558.23     1512.53     81.78 o 
  -5   4   4        3.28       11.51     13.41 o 
  -4   4   4     2279.56     2314.79     54.43 o 
  -3   4   4     4032.73     3829.43     59.05 o 
  -2   4   4      290.55      301.84     15.90 o 
  -1   4   4       57.36      169.99     33.10 o 
   0   4   4     7009.96     6728.62      9.48 o 
   1   4   4      141.26      178.67     18.85 o 
   2   4   4     1113.93     1143.30     33.02 o 
   3   4   4     1014.15      989.69     34.02 o 
   4   4   4      186.56      227.21     61.80 o 
   5   4   4      185.18      243.91     59.47 o 
   6   4   4       29.04       19.77      8.04 o 
   7   4   4      178.47      199.40     44.67 o 
   8   4   4     1143.07     1018.48     51.41 o 
   9   4   4       58.30       81.11     35.15 o 
 -11   5   4       42.99       64.34     58.24 o 
 -10   5   4       94.28      128.36     37.44 o 
  -9   5   4       61.34       82.85     27.65 o 
  -8   5   4       96.15      110.69      7.90 o 
  -7   5   4      236.09      240.32     25.38 o 
  -6   5   4      888.23      876.69     47.05 o 
  -5   5   4      182.96      229.14     33.63 o 
  -4   5   4      341.71      397.22     33.17 o 
  -3   5   4      225.51      231.57     43.05 o 
  -2   5   4     1915.49     1783.90    123.63 o 
  -1   5   4       14.51       48.86     23.16 o 
   0   5   4        5.27       19.84     18.89 o 
   1   5   4     5483.88     5098.64     57.48 o 
   2   5   4       39.53       30.68      3.49 o 
   3   5   4     1426.94     1459.08     46.54 o 
   4   5   4     1079.51     1030.67     39.13 o 
   5   5   4     1146.09     1100.66     18.70 o 
   6   5   4        9.15       15.70     20.54 o 
   7   5   4     3326.28     3395.02     63.50 o 
   8   5   4        0.21        0.47     19.36 o 
   9   5   4       96.12      100.01     97.84 o 
 -11   6   4        3.40        5.64      6.85 o 
 -10   6   4       15.60       82.14     69.28 o 
  -9   6   4      321.86      409.66     50.70 o 
  -8   6   4      222.73      248.09     21.99 o 
  -7   6   4      281.32      318.52     30.41 o 
  -6   6   4      242.06      228.23     21.38 o 
  -5   6   4      179.99      263.79     32.22 o 
  -4   6   4     1542.33     1539.30     21.66 o 
  -3   6   4     2712.60     2507.47     25.31 o 
  -2   6   4     1469.28     1660.86     30.47 o 
  -1   6   4     1202.72     1194.28     14.73 o 
   0   6   4     7708.16     7180.59    158.07 o 
   1   6   4        2.88       21.71     13.23 o 
   2   6   4      314.76      332.26     18.94 o 
   3   6   4      558.08      616.86     40.32 o 
   4   6   4      447.60      469.93     31.96 o 
   5   6   4        7.05        5.09     18.05 o 
   6   6   4     2391.78     2308.81    110.44 o 
   7   6   4       62.61       61.09     46.43 o 
   8   6   4       25.38       39.95     87.13 o 
 -11   7   4      169.46      158.44      8.03 o 
 -10   7   4      309.52      347.39     24.16 o 
  -9   7   4     1618.85     1546.76     33.31 o 
  -8   7   4        0.93        4.69      7.29 o 
  -7   7   4     1846.02     2037.90     83.65 o 
  -6   7   4       95.50       96.96     21.40 o 
  -5   7   4      603.44      555.26     17.25 o 
  -4   7   4      547.24      545.05     32.26 o 
  -3   7   4     2430.04     2310.36     64.78 o 
  -2   7   4      430.58      412.20     22.67 o 
  -1   7   4     6321.39     5968.92     33.13 o 
   0   7   4       33.21       28.40     14.33 o 
   1   7   4      341.13      325.18     40.64 o 
   2   7   4      391.38      401.96     27.91 o 
   3   7   4      164.24      198.52     68.35 o 
   4   7   4       49.48       54.99     36.70 o 
   5   7   4      463.03      435.15     17.86 o 
   6   7   4      754.80      722.32     72.65 o 
   7   7   4      236.36      255.56      9.31 o 
   8   7   4        1.55        7.61     77.45 o 
 -11   8   4      237.05      209.13     22.22 o 
 -10   8   4      690.57      681.32     35.25 o 
  -9   8   4        8.83       32.75     37.07 o 
  -8   8   4      887.79      891.31     57.90 o 
  -7   8   4      247.30      281.95     39.11 o 
  -6   8   4        0.45        0.00      2.21 o 
  -5   8   4        8.63        8.83      8.79 o 
  -4   8   4     1388.62     1490.09     50.05 o 
  -3   8   4     1166.58     1261.42     49.37 o 
  -2   8   4      105.71      149.63     24.41 o 
  -1   8   4      641.71      637.57     36.74 o 
   0   8   4        5.59       38.37     21.61 o 
   1   8   4      323.36      304.62     24.79 o 
   2   8   4      579.63      602.51     32.57 o 
   3   8   4     1393.24     1352.57     62.28 o 
   4   8   4      446.26      452.70     43.82 o 
   5   8   4      915.59      810.20      0.19 o 
   6   8   4       51.30       70.96     44.83 o 
   7   8   4      177.60      180.93     99.07 o 
 -10   9   4      340.24      362.80     23.40 o 
  -9   9   4       16.72       15.60     33.46 o 
  -8   9   4      288.44      345.01     36.25 o 
  -7   9   4       13.76       28.57     18.25 o 
  -6   9   4        8.27       10.21      4.09 o 
  -5   9   4        0.71       10.36     18.40 o 
  -4   9   4     2760.69     2629.69     84.64 o 
  -3   9   4       27.37       25.57     13.56 o 
  -2   9   4      323.13      357.83     21.27 o 
  -1   9   4        1.07       40.62     32.73 o 
   0   9   4       18.50       47.74     31.75 o 
   1   9   4      564.75      531.33     10.15 o 
   2   9   4      149.36      160.04     31.76 o 
   3   9   4      136.28      250.27     42.31 o 
   4   9   4       15.74       18.52     12.78 o 
   5   9   4      359.18      320.04     71.34 o 
   6   9   4       25.41       26.98     29.04 o 
 -10  10   4       37.53       31.77     34.09 o 
  -9  10   4        1.54        6.96      8.81 o 
  -8  10   4       88.97       79.52      5.06 o 
  -7  10   4       62.62       64.38      2.06 o 
  -6  10   4      353.57      388.51     28.70 o 
  -5  10   4     1373.65     1573.01     54.23 o 
  -4  10   4      151.89      213.44     37.55 o 
  -3  10   4     1199.94     1193.14     50.99 o 
  -2  10   4     1132.11     1313.72     60.48 o 
  -1  10   4      394.76      394.67     29.71 o 
   0  10   4     1149.22     1083.90    123.66 o 
   1  10   4      100.40       90.81     16.83 o 
   2  10   4      422.58      409.11     64.75 o 
   3  10   4      455.21      421.64      2.44 o 
   4  10   4      185.68      210.73     17.76 o 
   5  10   4      173.48      244.85     59.12 o 
  -9  11   4       11.53       48.78     65.00 o 
  -8  11   4        4.56       29.06     23.82 o 
  -7  11   4      655.71      713.47     64.44 o 
  -6  11   4       69.52       64.17      5.53 o 
  -5  11   4      500.77      472.20     18.15 o 
  -4  11   4      881.23      826.22     21.79 o 
  -3  11   4       98.61      154.36     30.08 o 
  -2  11   4      201.39      271.14     38.74 o 
  -1  11   4      926.75      863.35     36.06 o 
   0  11   4        2.38        0.00     12.04 o 
   1  11   4       65.32       97.22     39.97 o 
   2  11   4      967.07      976.09     40.23 o 
   3  11   4       44.13      131.68     35.90 o 
   4  11   4       49.23       87.13     77.17 o 
  -8  12   4      869.07      764.20     21.57 o 
  -7  12   4       48.00       47.46     25.57 o 
  -6  12   4      381.02      467.75     61.23 o 
  -5  12   4      851.50      793.02     42.01 o 
  -4  12   4      142.09      121.87     12.08 o 
  -3  12   4       17.41       34.35     21.22 o 
  -2  12   4      440.36      519.71     62.70 o 
  -1  12   4      369.29      431.68     61.36 o 
   0  12   4       45.46       78.58     41.92 o 
   1  12   4      442.36      423.52     43.61 o 
   2  12   4        6.94       24.06     22.37 o 
   3  12   4       39.79       69.93     91.55 o 
  -7  13   4       28.86       37.13     41.07 o 
  -6  13   4        4.17        0.94      0.66 o 
  -5  13   4        4.29       16.01     13.65 o 
  -4  13   4      101.98      173.33     30.97 o 
  -3  13   4      202.36      200.34     18.16 o 
  -2  13   4      477.49      508.57     28.34 o 
  -5  14   4      316.91      340.56     20.46 o 
  -4  14   4      124.49      113.26     42.09 o 
  -3  14   4       22.09       38.16     11.01 o 
  -2  14   4        0.70        3.85     19.36 o 
   0 -14   5        1.74        1.51     39.16 o 
   1 -14   5      202.92      222.34     12.19 o 
   2 -14   5       13.55       24.11     28.91 o 
   3 -14   5      188.77      200.13     40.86 o 
  -3 -13   5      368.86      364.88     25.52 o 
  -2 -13   5      146.79      174.77     36.69 o 
  -1 -13   5        0.09        0.00     18.20 o 
   0 -13   5      300.74      285.32     32.67 o 
   1 -13   5       54.26       43.47     35.72 o 
   2 -13   5       98.38      170.63     44.82 o 
   3 -13   5      539.84      567.71     28.96 o 
   4 -13   5      189.55      267.15     52.43 o 
   5 -13   5      201.25      261.32     33.69 o 
   6 -13   5       26.66       33.65     17.41 o 
  -4 -12   5        9.95        9.21     21.11 o 
  -3 -12   5      870.37      750.23     34.12 o 
  -2 -12   5      236.14      222.85     39.75 o 
  -1 -12   5      428.38      436.22     28.67 o 
   0 -12   5        0.05        0.00     58.03 o 
   1 -12   5        0.67       54.18     53.86 o 
   2 -12   5        0.18        0.38     12.18 o 
   3 -12   5       86.19      124.20     27.68 o 
   4 -12   5      709.51      733.78     57.56 o 
   5 -12   5       45.71       62.06     27.49 o 
   6 -12   5      203.88      226.60     21.94 o 
   7 -12   5        7.49       17.82      9.00 o 
  -5 -11   5       65.66       92.76     53.47 o 
  -4 -11   5       96.83      128.22     65.71 o 
  -3 -11   5      163.89      293.05     61.84 o 
  -2 -11   5      256.19      354.69     42.48 o 
  -1 -11   5       28.89       33.51     14.54 o 
   0 -11   5       77.04      112.08     36.82 o 
   1 -11   5      390.64      411.62     20.54 o 
   2 -11   5        9.81       35.82     58.42 o 
   3 -11   5      981.74      957.29    123.36 o 
   4 -11   5      533.55      547.56     22.14 o 
   5 -11   5      116.70      142.27     27.57 o 
   6 -11   5       16.72       50.07     42.14 o 
   7 -11   5       34.50       44.89      8.60 o 
   8 -11   5      190.40      223.50     17.88 o 
  -6 -10   5      198.76      222.29     52.51 o 
  -5 -10   5      132.68      133.99     28.21 o 
  -4 -10   5      231.55      243.71     48.49 o 
  -3 -10   5      102.17      101.89     58.95 o 
  -2 -10   5      209.07      253.13     55.01 o 
  -1 -10   5       12.93       14.91      8.71 o 
   0 -10   5       48.73       67.90     14.55 o 
   1 -10   5      634.83      575.59     10.24 o 
   2 -10   5      179.11      198.04     24.95 o 
   3 -10   5      291.79      342.80     23.24 o 
   4 -10   5      462.37      435.69     36.96 o 
   5 -10   5      143.32      220.93     42.71 o 
   6 -10   5        7.84       10.34     16.77 o 
   7 -10   5      831.99      856.62     49.17 o 
   8 -10   5        0.12        4.32     11.18 o 
  -7  -9   5       83.38      142.40     42.77 o 
  -6  -9   5      479.94      496.45     63.10 o 
  -5  -9   5      134.63      172.41     13.29 o 
  -4  -9   5      500.38      562.03     49.07 o 
  -3  -9   5      716.04      738.88     45.62 o 
  -2  -9   5      330.21      342.90     14.26 o 
  -1  -9   5      114.31      263.98     66.26 o 
   0  -9   5     2151.19     1987.61     43.71 o 
   1  -9   5       29.88       42.33     16.32 o 
   2  -9   5     1203.77     1269.20     41.99 o 
   3  -9   5      722.08      729.12     28.57 o 
   4  -9   5       25.57       31.77      7.33 o 
   5  -9   5       31.53       66.27     50.43 o 
   6  -9   5     2114.09     2074.39     77.16 o 
   7  -9   5       29.64       33.02     27.74 o 
   8  -9   5      197.29      275.59     31.52 o 
   9  -9   5       42.63       69.63     34.25 o 
  -8  -8   5        2.47       32.43     54.70 o 
  -7  -8   5     1517.59     1651.92     41.36 o 
  -6  -8   5       36.24       55.72     43.75 o 
  -5  -8   5       29.98       86.97     17.62 o 
  -4  -8   5      208.00      214.46     32.66 o 
  -3  -8   5      835.99      731.70     10.09 o 
  -2  -8   5        6.06       24.22      6.90 o 
  -1  -8   5     3596.12     3545.57     57.52 o 
   0  -8   5       41.61       53.43     38.20 o 
   1  -8   5      117.45      223.34     42.49 o 
   2  -8   5      971.18     1157.58    122.38 o 
   3  -8   5      272.58      296.67     12.22 o 
   4  -8   5      157.91      202.25     37.21 o 
   5  -8   5      711.59      731.84     17.72 o 
   6  -8   5      260.23      290.50     42.76 o 
   7  -8   5       18.88       30.39     30.05 o 
   8  -8   5      149.59      242.93     47.76 o 
   9  -8   5       55.38       85.44     47.79 o 
  -9  -7   5        0.18        3.10     69.37 o 
  -8  -7   5     1158.73     1122.06     84.40 o 
  -7  -7   5       26.02       51.23     52.45 o 
  -6  -7   5      137.35      156.80     55.45 o 
  -5  -7   5       10.57       11.84      6.85 o 
  -4  -7   5      630.97      623.17     31.53 o 
  -3  -7   5       13.03       32.25     27.74 o 
  -2  -7   5     2288.57     2260.45     45.02 o 
  -1  -7   5        2.05       12.40     27.33 o 
   0  -7   5      856.69      874.82     23.89 o 
   1  -7   5      497.72      507.89     39.99 o 
   2  -7   5     1221.20     1137.92    119.90 o 
   3  -7   5      125.81      147.40     41.91 o 
   4  -7   5      679.34      687.52     26.36 o 
   5  -7   5      839.69      788.26     10.11 o 
   6  -7   5       44.84       62.44     20.71 o 
   7  -7   5      399.52      367.29     15.69 o 
   8  -7   5        1.45       10.77     13.87 o 
   9  -7   5        0.41       12.16     12.20 o 
  10  -7   5      179.89      198.12     19.62 o 
  -9  -6   5      195.83      195.03      7.99 o 
  -8  -6   5        3.47        0.94      0.66 o 
  -7  -6   5      241.05      260.72     42.93 o 
  -6  -6   5        0.49        0.00     27.93 o 
  -5  -6   5       35.24       76.13     63.54 o 
  -4  -6   5     3008.15     2763.99     11.89 o 
  -3  -6   5       82.87      134.12     41.69 o 
  -2  -6   5      251.50      315.52     22.78 o 
  -1  -6   5      876.21      949.02     39.59 o 
   0  -6   5      319.36      327.02      8.37 o 
   1  -6   5      213.10      267.39     33.71 o 
   2  -6   5        5.41        7.46      5.04 o 
   3  -6   5     2387.85     2399.62     71.75 o 
   4  -6   5      145.55      205.43     37.88 o 
   5  -6   5        0.21        9.21     18.28 o 
   6  -6   5      369.46      352.56     19.01 o 
   7  -6   5      402.56      389.41     17.10 o 
   8  -6   5        0.47        0.00      8.06 o 
   9  -6   5     1586.35     1435.56    163.45 o 
  10  -6   5       25.67       88.83     57.52 o 
 -10  -5   5       11.77       51.41     61.28 o 
  -9  -5   5        6.51        9.31      9.68 o 
  -8  -5   5      256.08      292.95     29.85 o 
  -7  -5   5        0.54       31.51     54.24 o 
  -6  -5   5      379.96      368.25     15.83 o 
  -5  -5   5     2839.59     2923.78     32.66 o 
  -4  -5   5      387.97      347.33      3.12 o 
  -3  -5   5        8.87       14.72     54.23 o 
  -2  -5   5        6.49        6.83     14.43 o 
  -1  -5   5       60.38       85.54     38.17 o 
   0  -5   5     6253.81     5940.32     31.53 o 
   1  -5   5      564.71      574.13     41.50 o 
   2  -5   5     5862.39     5658.81     53.72 o 
   3  -5   5     1165.82     1080.33     29.15 o 
   4  -5   5      645.27      664.69     23.60 o 
   5  -5   5       59.69      117.15     16.49 o 
   6  -5   5      375.90      345.85     19.90 o 
   7  -5   5        2.24        0.00      3.95 o 
   8  -5   5     1322.31     1233.53     44.08 o 
   9  -5   5      208.40      275.91     29.64 o 
  10  -5   5        0.74        6.38      4.09 o 
 -10  -4   5       89.47       87.88     49.44 o 
  -9  -4   5       13.06       26.28      5.92 o 
  -8  -4   5       18.29       24.38     16.64 o 
  -7  -4   5     1202.20     1179.54     75.80 o 
  -6  -4   5       70.75       99.98     28.81 o 
  -5  -4   5     1785.42     1953.18     47.81 o 
  -4  -4   5     1107.58     1117.10     34.36 o 
  -3  -4   5      689.58      777.40     51.98 o 
  -2  -4   5       29.08       46.82     15.82 o 
  -1  -4   5    14295.02    14341.00     30.15 o 
   0  -4   5        4.58       35.66     15.09 o 
   1  -4   5    11940.25    11548.09    132.03 o 
   2  -4   5     2502.88     2629.25     24.91 o 
   3  -4   5     1344.06     1474.67     83.91 o 
   4  -4   5      201.43      238.00     31.70 o 
   5  -4   5      860.19      775.87     28.03 o 
   6  -4   5      443.86      412.86     30.98 o 
   7  -4   5      730.32      730.41     47.50 o 
   8  -4   5       41.87       88.53     67.96 o 
   9  -4   5      138.32      142.21     30.22 o 
  10  -4   5        0.11        0.00      0.94 o 
 -11  -3   5      218.86      269.28     28.48 o 
 -10  -3   5        4.22       26.98      2.35 o 
  -9  -3   5      346.82      405.65     40.08 o 
  -8  -3   5      462.17      570.37     66.29 o 
  -7  -3   5       68.22      116.65     52.54 o 
  -6  -3   5     1955.90     1963.76    148.93 o 
  -5  -3   5     2404.00     2435.35     59.78 o 
  -4  -3   5      203.81      281.22     20.13 o 
  -3  -3   5      929.87      916.25     16.65 o 
  -2  -3   5    12538.42    12557.97    245.80 o 
  -1  -3   5      520.52      526.59     50.17 o 
   0  -3   5        6.73       15.41      9.22 o 
   1  -3   5      902.15     1005.26     43.17 o 
   2  -3   5      635.17      635.33     29.47 o 
   3  -3   5      527.97      558.36     34.41 o 
   4  -3   5     1801.98     1817.60    146.68 o 
   5  -3   5     2595.76     2703.76     87.68 o 
   6  -3   5       47.55       50.47     19.17 o 
   7  -3   5      786.49      724.18     33.74 o 
   8  -3   5       86.81      106.77     27.05 o 
   9  -3   5        4.01        1.69     20.54 o 
  10  -3   5      232.90      345.77     47.40 o 
 -11  -2   5      208.66      341.28     73.03 o 
 -10  -2   5       22.72       34.06     19.90 o 
  -9  -2   5     1159.25     1080.79    104.56 o 
  -8  -2   5       11.31        9.10     40.70 o 
  -7  -2   5       53.28       52.48     53.34 o 
  -6  -2   5     2234.33     2427.24    107.67 o 
  -5  -2   5      521.66      552.05     22.60 o 
  -4  -2   5       66.84       93.27     18.83 o 
  -3  -2   5     2528.90     2342.49     33.46 o 
  -2  -2   5     7536.08     7263.01     30.39 o 
  -1  -2   5      118.58      138.27     43.29 o 
   0  -2   5      564.93      601.99     21.93 o 
   1  -2   5      654.90      727.75     47.35 o 
   2  -2   5     3381.23     3171.08    167.41 o 
   3  -2   5     2094.15     1936.17     46.36 o 
   4  -2   5     3428.59     3408.83     31.82 o 
   5  -2   5       11.83       26.82     13.00 o 
   6  -2   5      123.98      235.35     39.15 o 
   7  -2   5      109.62      131.24     33.88 o 
   8  -2   5        3.62       15.33     35.65 o 
   9  -2   5     1677.82     1495.84    120.78 o 
  10  -2   5        0.35        2.26      9.58 o 
 -10  -1   5      252.15      245.03     13.49 o 
  -9  -1   5       13.17       40.89     57.71 o 
  -8  -1   5        9.27       26.56     61.05 o 
  -7  -1   5        6.80       30.39     59.61 o 
  -6  -1   5       88.06       97.84     22.73 o 
  -5  -1   5     1226.22     1283.99     47.03 o 
  -4  -1   5      574.45      610.21    156.53 o 
  -3  -1   5    12832.14    12696.21     52.99 o 
  -2  -1   5      672.25      678.23     34.12 o 
  -1  -1   5       55.20      121.01     39.99 o 
   0  -1   5       46.23       53.12     10.98 o 
   1  -1   5       11.67       47.61     34.19 o 
   2  -1   5    10341.41     9727.20    105.65 o 
   3  -1   5      137.75      154.28     22.41 o 
   4  -1   5      898.29      958.81     48.30 o 
   5  -1   5     2823.89     2852.48     17.41 o 
   6  -1   5      766.27      722.06     33.98 o 
   7  -1   5       16.24       23.75     17.02 o 
   8  -1   5      656.50      620.36     51.47 o 
   9  -1   5       88.75      162.43     59.57 o 
  10  -1   5      127.85      196.22     45.59 o 
 -10   0   5      108.55      102.64      7.43 o 
  -9   0   5      340.68      438.01     48.21 o 
  -8   0   5      113.31      128.00     16.26 o 
  -7   0   5      892.65      907.18     45.32 o 
  -6   0   5     1035.35     1146.82     33.93 o 
  -5   0   5     3405.14     3244.98    100.50 o 
  -4   0   5      337.55      386.78     22.57 o 
  -3   0   5     1161.97     1378.41     88.30 o 
  -2   0   5     1867.15     2087.11     44.27 o 
  -1   0   5      102.05      107.67     41.86 o 
   0   0   5       20.87       48.99     49.33 o 
   1   0   5     4016.80     4015.70     85.55 o 
   2   0   5     1504.90     1509.13     34.69 o 
   3   0   5     1281.29     1586.02     37.97 o 
   4   0   5     6371.66     6103.27     43.24 o 
   5   0   5      533.55      545.52     50.80 o 
   6   0   5      323.51      342.46     15.32 o 
   7   0   5     1654.85     1647.75     75.05 o 
   8   0   5       27.58       72.91     54.43 o 
   9   0   5        2.38        0.00      0.66 o 
  10   0   5      406.36      336.94     13.02 o 
 -11   1   5        0.10        0.00      9.68 o 
 -10   1   5       16.64       26.60     16.07 o 
  -9   1   5       25.30      149.82     92.86 o 
  -8   1   5     1597.96     1540.18     21.01 o 
  -7   1   5        0.83       10.43     50.22 o 
  -6   1   5     1757.66     1771.88     57.92 o 
  -5   1   5      217.38      279.33     23.28 o 
  -4   1   5     1206.54     1511.25     44.60 o 
  -3   1   5     5059.92     5088.99     62.13 o 
  -2   1   5    17028.56    16533.18    301.72 o 
  -1   1   5       95.04      110.71     39.58 o 
   0   1   5     4899.21     4599.58    151.81 o 
   1   1   5      344.16      335.46     11.74 o 
   2   1   5     2448.05     2431.44     23.39 o 
   3   1   5     8435.93     7981.58    127.26 o 
   4   1   5     1430.34     1364.36     41.68 o 
   5   1   5     1486.14     1577.47     26.84 o 
   6   1   5      449.01      473.94     19.13 o 
   7   1   5      679.95      640.33     14.86 o 
   8   1   5       16.26       35.55     39.13 o 
   9   1   5        3.64        8.34      6.04 o 
  10   1   5        3.38        0.00      6.85 o 
 -11   2   5      128.21      197.19     50.85 o 
 -10   2   5      752.91      707.56     42.20 o 
  -9   2   5      846.43      801.98     51.47 o 
  -8   2   5      267.54      325.76     25.25 o 
  -7   2   5      345.88      382.90     40.53 o 
  -6   2   5     2632.28     2468.31     24.02 o 
  -5   2   5      219.33      199.79     11.02 o 
  -4   2   5       87.40       97.40     21.53 o 
  -3   2   5     4827.58     4683.21     39.62 o 
  -2   2   5       40.87      128.10     62.22 o 
  -1   2   5     1542.33     1456.83    137.65 o 
   0   2   5      158.42      170.01     21.45 o 
   1   2   5      295.58      332.35     16.14 o 
   2   2   5       55.26      124.07     19.59 o 
   3   2   5     2118.81     1900.78     37.17 o 
   4   2   5     4845.94     4705.29     57.88 o 
   5   2   5       46.08      103.11     34.41 o 
   6   2   5      881.85      861.75     41.62 o 
   7   2   5        1.70        5.26     13.69 o 
   8   2   5       41.98       45.20     12.22 o 
   9   2   5       51.40       83.51     51.78 o 
 -12   3   5       57.53       64.38     93.33 o 
 -11   3   5       43.22       66.08     65.89 o 
 -10   3   5     1458.33     1460.67    188.40 o 
  -9   3   5      120.55      193.01     32.34 o 
  -8   3   5      280.29      356.10     24.65 o 
  -7   3   5      871.65      819.32     18.23 o 
  -6   3   5        5.57        5.62      3.03 o 
  -5   3   5       77.63      117.61     54.55 o 
  -4   3   5      516.16      497.78     37.26 o 
  -3   3   5     4272.87     4163.45     39.81 o 
  -2   3   5        6.34       26.66     28.39 o 
  -1   3   5      169.25      304.37     39.66 o 
   0   3   5      761.40      897.48    151.14 o 
   1   3   5      581.75      608.56     24.58 o 
   2   3   5      405.26      409.20     16.75 o 
   3   3   5      496.85      597.07     69.71 o 
   4   3   5      237.32      364.84     59.00 o 
   5   3   5       37.36       44.36     71.55 o 
   6   3   5        2.04        9.09      2.42 o 
   7   3   5       30.28       24.99     33.60 o 
   8   3   5      394.49      336.21      9.15 o 
   9   3   5        0.49        4.14     13.69 o 
 -12   4   5       90.23       75.85     52.07 o 
 -11   4   5       43.50      122.30     54.99 o 
 -10   4   5      131.80      123.65     40.84 o 
  -9   4   5      165.40      197.19     10.83 o 
  -8   4   5       18.29       32.75     17.94 o 
  -7   4   5     1821.79     1774.54     11.18 o 
  -6   4   5      552.48      572.51     45.18 o 
  -5   4   5     2668.61     2829.02     90.89 o 
  -4   4   5      611.74      584.49     19.66 o 
  -3   4   5      220.65      267.92     54.98 o 
  -2   4   5      881.96      818.84    149.87 o 
  -1   4   5      727.53      832.11     38.29 o 
   0   4   5      122.88      146.54     44.88 o 
   1   4   5     6038.36     5653.69     91.55 o 
   2   4   5       46.92       78.36     17.22 o 
   3   4   5     2250.67     2169.17     90.14 o 
   4   4   5      833.13      820.87     62.02 o 
   5   4   5      168.63      256.76     54.54 o 
   6   4   5       86.47      110.33     32.24 o 
   7   4   5     2678.02     2742.56     37.84 o 
   8   4   5       23.16       43.30     25.34 o 
   9   4   5      612.37      544.86      9.68 o 
 -11   5   5      240.75      291.15     21.17 o 
 -10   5   5        0.82        7.53     24.67 o 
  -9   5   5      152.90      201.97     20.22 o 
  -8   5   5       31.60       50.38     72.37 o 
  -7   5   5        9.19       11.37     34.23 o 
  -6   5   5     1452.22     1491.01     35.11 o 
  -5   5   5       84.87      104.54     21.58 o 
  -4   5   5       30.57       57.18     42.44 o 
  -3   5   5     2967.46     2879.69     33.72 o 
  -2   5   5      874.74      864.46     20.99 o 
  -1   5   5      523.90      555.73     32.56 o 
   0   5   5     6804.23     6553.84     41.73 o 
   1   5   5      362.32      487.42     44.31 o 
   2   5   5     1578.61     1601.20     64.71 o 
   3   5   5     1097.63     1046.22     63.54 o 
   4   5   5      362.13      396.53     60.71 o 
   5   5   5       87.86      133.82     51.25 o 
   6   5   5     1534.77     1586.92     81.02 o 
   7   5   5       53.40       91.92     46.11 o 
   8   5   5      348.47      349.55     17.76 o 
 -11   6   5       28.07       51.43     31.38 o 
 -10   6   5      199.05      195.34     24.30 o 
  -9   6   5      653.84      620.15     28.86 o 
  -8   6   5        4.03       28.29     44.77 o 
  -7   6   5     3718.77     3346.18     38.23 o 
  -6   6   5      187.68      309.65     64.54 o 
  -5   6   5     1856.90     1797.53    206.54 o 
  -4   6   5     1007.51     1110.06     23.40 o 
  -3   6   5     1229.92     1522.86     30.21 o 
  -2   6   5       92.59       98.32     32.81 o 
  -1   6   5     6419.30     5930.61     34.92 o 
   0   6   5        6.35       25.66     55.58 o 
   1   6   5      413.55      415.36     40.81 o 
   2   6   5     1811.26     1871.03     65.79 o 
   3   6   5       11.64       21.52     13.90 o 
   4   6   5      363.13      402.49     31.45 o 
   5   6   5      392.93      346.52     26.18 o 
   6   6   5      619.34      574.83     34.63 o 
   7   6   5        0.20        0.56     82.34 o 
   8   6   5        0.10       10.53     93.71 o 
 -11   7   5       69.98      202.74     71.43 o 
 -10   7   5      612.65      717.05     97.56 o 
  -9   7   5        0.00        5.21     71.24 o 
  -8   7   5     1938.39     1782.06     91.45 o 
  -7   7   5      136.48      146.79      7.05 o 
  -6   7   5      418.47      409.34     58.66 o 
  -5   7   5      222.85      223.13     15.46 o 
  -4   7   5      644.94      633.99     32.60 o 
  -3   7   5     1903.45     1853.06     37.08 o 
  -2   7   5      200.99      202.79     13.10 o 
  -1   7   5      510.65      561.07     18.91 o 
   0   7   5        4.13       14.82     13.56 o 
   1   7   5       96.92      166.75     17.63 o 
   2   7   5       85.93      104.65     40.85 o 
   3   7   5       71.40       93.61     33.81 o 
   4   7   5      118.92      134.88     44.98 o 
   5   7   5       21.97       33.97     19.13 o 
   6   7   5       69.75       88.92     90.04 o 
   7   7   5       50.99      129.61     42.48 o 
 -11   8   5      346.13      337.74     41.54 o 
 -10   8   5      377.98      323.44     59.92 o 
  -9   8   5      152.27      229.31     34.17 o 
  -8   8   5        2.25        9.59     20.21 o 
  -7   8   5        6.26       34.89     35.53 o 
  -6   8   5        0.35        6.84     21.74 o 
  -5   8   5      275.75      311.28     13.72 o 
  -4   8   5     1633.01     1599.12     16.45 o 
  -3   8   5       50.79       54.32     33.47 o 
  -2   8   5      849.62      895.16     50.90 o 
  -1   8   5      587.56      543.08     42.93 o 
   0   8   5      133.38      145.00     41.41 o 
   1   8   5       85.58      107.21     59.01 o 
   2   8   5       32.08       97.48     36.61 o 
   3   8   5     1512.97     1706.87     64.10 o 
   4   8   5       49.60       52.11     53.23 o 
   5   8   5       87.13      102.64     55.92 o 
   6   8   5      184.20      191.65     10.15 o 
 -10   9   5      127.73      138.43     64.66 o 
  -9   9   5       45.05       43.04     53.52 o 
  -8   9   5      145.25      149.59     14.94 o 
  -7   9   5       21.69       27.12     10.66 o 
  -6   9   5      155.25      176.36     19.24 o 
  -5   9   5     2468.46     2468.29     49.52 o 
  -4   9   5      409.87      432.38     37.16 o 
  -3   9   5      705.96      698.00     38.59 o 
  -2   9   5      630.35      599.79     13.11 o 
  -1   9   5      135.80      134.16     16.07 o 
   0   9   5     1103.40     1181.45    102.04 o 
   1   9   5       41.07       57.05     24.99 o 
   2   9   5     2143.60     1951.18     73.92 o 
   3   9   5      567.40      545.37      6.25 o 
   4   9   5      196.45      240.43     44.27 o 
   5   9   5       11.75       17.11     20.58 o 
   6   9   5      275.83      323.23     75.29 o 
 -10  10   5       18.23       28.29     29.64 o 
  -9  10   5       10.08       27.57     58.32 o 
  -8  10   5        6.64       18.69     53.40 o 
  -7  10   5      693.97      623.11     17.65 o 
  -6  10   5        8.69       13.82     23.39 o 
  -5  10   5      375.35      397.04     53.43 o 
  -4  10   5     1645.49     1888.84     58.38 o 
  -3  10   5      236.47      222.77     35.76 o 
  -2  10   5       50.41      113.22     29.21 o 
  -1  10   5     1418.24     1601.40     44.37 o 
   0  10   5       48.53       78.62     45.66 o 
   1  10   5      635.36      638.74     43.35 o 
   2  10   5      884.81      811.10     23.36 o 
   3  10   5       18.78       43.89     27.26 o 
   4  10   5      227.64      333.85     92.96 o 
   5  10   5        5.56       51.22     93.61 o 
  -9  11   5       11.60       14.18     57.89 o 
  -8  11   5      358.92      345.95     18.14 o 
  -7  11   5        5.86        3.74     13.82 o 
  -6  11   5     1232.66     1239.97     68.14 o 
  -5  11   5     1174.38     1058.91     51.74 o 
  -4  11   5      199.38      182.25     19.17 o 
  -3  11   5      200.27      170.84     13.21 o 
  -2  11   5      536.12      528.86     45.02 o 
  -1  11   5       34.93       33.79     63.34 o 
   0  11   5       20.92       25.94     32.24 o 
   1  11   5       26.65       28.48      4.51 o 
   2  11   5       60.99       72.56     52.92 o 
   3  11   5        0.64        0.00      1.69 o 
   4  11   5      114.90      128.11     72.00 o 
  -8  12   5        0.79       15.59     29.04 o 
  -7  12   5        3.17        3.35      9.62 o 
  -6  12   5      337.00      374.44     32.19 o 
  -5  12   5       45.92       59.25     32.34 o 
  -4  12   5        4.57       31.09     18.68 o 
  -3  12   5      486.44      435.66     18.28 o 
  -2  12   5      880.66      919.85     51.05 o 
  -1  12   5      270.51      273.79     13.53 o 
   0  12   5       42.57       67.39     41.92 o 
  -7  13   5      113.13      155.59     28.06 o 
  -6  13   5       20.24       21.82     35.85 o 
  -5  13   5      229.09      276.84     32.46 o 
  -4  13   5      203.27      181.63     35.01 o 
  -3  13   5      140.16      195.42     26.60 o 
  -2  13   5       11.82       39.32     33.43 o 
  -1  13   5       35.10       59.40     57.90 o 
  -2 -13   6       89.92       83.00     11.80 o 
  -1 -13   6      120.04      104.44     23.16 o 
   0 -13   6        1.32        0.00      0.66 o 
   1 -13   6        5.84        9.49     54.76 o 
   2 -13   6       22.75       30.10     58.37 o 
   3 -13   6       88.97       77.07      2.06 o 
   4 -13   6      178.88      138.18     23.36 o 
   5 -13   6       29.35       36.12     24.38 o 
  -4 -12   6      255.58      296.62     24.88 o 
  -3 -12   6      772.51      678.79     41.77 o 
  -2 -12   6       49.65       46.22     13.44 o 
  -1 -12   6       18.48       50.75     45.53 o 
   0 -12   6       73.96       65.19     15.41 o 
   1 -12   6       45.86       74.16     36.79 o 
   2 -12   6       28.38       47.47     43.13 o 
   3 -12   6      320.36      321.74     43.66 o 
   4 -12   6      198.19      220.94     27.14 o 
   5 -12   6        0.33        0.00      1.35 o 
   6 -12   6        0.54        0.00     15.33 o 
  -5 -11   6      190.86      197.17     26.88 o 
  -4 -11   6      224.93      233.52     30.45 o 
  -3 -11   6      148.33      157.28     31.84 o 
  -2 -11   6       54.96       93.61     52.31 o 
  -1 -11   6        7.40       51.69     52.25 o 
   0 -11   6        0.31        6.49     20.54 o 
   1 -11   6      863.57      828.26     29.29 o 
   2 -11   6      229.84      240.01     33.23 o 
   3 -11   6      329.62      309.94     13.99 o 
   4 -11   6      345.42      364.80     30.78 o 
   5 -11   6       17.88       32.25     15.01 o 
   6 -11   6       60.62       49.35      9.83 o 
   7 -11   6      222.59      211.63     20.77 o 
  -6 -10   6      226.98      206.94     16.87 o 
  -5 -10   6       12.08       36.52     23.84 o 
  -4 -10   6      241.78      222.51     43.89 o 
  -3 -10   6      199.89      231.95     64.98 o 
  -2 -10   6       22.40       65.69     27.78 o 
  -1 -10   6      286.27      307.50     18.66 o 
   0 -10   6     1919.72     1937.02     65.32 o 
   1 -10   6       10.73       46.46     55.37 o 
   2 -10   6      690.38      585.95     72.37 o 
   3 -10   6      207.14      248.27     17.76 o 
   4 -10   6      456.70      423.55     35.22 o 
   5 -10   6      208.31      337.67     45.91 o 
   6 -10   6      735.47      753.76     38.48 o 
   7 -10   6      113.68      121.54     32.23 o 
   8 -10   6      161.78      259.36     43.29 o 
  -7  -9   6      657.22      584.10     20.64 o 
  -6  -9   6        4.76       16.07      9.04 o 
  -5  -9   6      320.08      367.42     29.84 o 
  -4  -9   6      819.03      807.21     41.37 o 
  -3  -9   6      361.31      412.37     54.51 o 
  -2  -9   6       42.80       50.57     13.56 o 
  -1  -9   6     1392.19     1624.84     63.18 o 
   0  -9   6        9.07       10.60     18.33 o 
   1  -9   6      367.19      462.40     48.37 o 
   2  -9   6     1021.71      953.23     18.24 o 
   3  -9   6       19.85       34.91     33.91 o 
   4  -9   6        3.45       20.21     35.42 o 
   5  -9   6      379.64      368.75     31.81 o 
   6  -9   6     1065.92      980.46     32.09 o 
   7  -9   6       11.37       25.84     22.98 o 
   8  -9   6        0.70        0.00      1.97 o 
  -8  -8   6      681.82      649.76     56.58 o 
  -7  -8   6       47.27       85.03     54.55 o 
  -6  -8   6      100.23      103.92      7.52 o 
  -5  -8   6      335.27      363.68     56.67 o 
  -4  -8   6     1295.16     1251.78    224.17 o 
  -3  -8   6       12.54       40.08     43.03 o 
  -2  -8   6     1171.37     1295.79     98.97 o 
  -1  -8   6      198.27      216.36     36.52 o 
   0  -8   6      286.17      316.66     24.22 o 
   1  -8   6        9.31        8.72      4.25 o 
   2  -8   6        8.36       11.84      3.19 o 
   3  -8   6     1078.72     1007.04     21.10 o 
   4  -8   6      215.71      239.91     26.74 o 
   5  -8   6      457.47      489.57     23.82 o 
   6  -8   6       79.04      109.01     38.32 o 
   7  -8   6      159.43      210.11     14.33 o 
   8  -8   6        5.77       20.92     32.11 o 
   9  -8   6        1.50        3.45     34.70 o 
  -9  -7   6      276.32      297.86     46.71 o 
  -8  -7   6       18.09       36.24     33.86 o 
  -7  -7   6      176.16      196.64     21.19 o 
  -6  -7   6       34.41      153.38     37.71 o 
  -5  -7   6        0.24        3.54     38.83 o 
  -4  -7   6      544.52      582.96     59.54 o 
  -3  -7   6        3.71       15.21     10.01 o 
  -2  -7   6     1200.84     1331.12     17.34 o 
  -1  -7   6      743.93      796.08     43.91 o 
   0  -7   6        2.10       11.21      7.82 o 
   1  -7   6        0.10        3.75     18.16 o 
   2  -7   6        9.86       30.35     21.74 o 
   3  -7   6      826.52      780.64     35.30 o 
   4  -7   6       11.34       26.15     14.24 o 
   5  -7   6       55.73       71.02     20.99 o 
   6  -7   6       32.15       37.04     16.12 o 
   7  -7   6      109.72      128.27     61.25 o 
   8  -7   6       79.44      124.85     44.88 o 
   9  -7   6      783.01      684.09     38.53 o 
  -9  -6   6       12.21        9.59     38.82 o 
  -8  -6   6      278.92      257.87     22.13 o 
  -7  -6   6        0.82        8.18     27.45 o 
  -6  -6   6      462.66      488.12      7.03 o 
  -5  -6   6      856.95      770.75     10.76 o 
  -4  -6   6      736.90     1007.36    110.44 o 
  -3  -6   6      267.34      262.34      5.52 o 
  -2  -6   6     1629.53     1814.95     56.50 o 
  -1  -6   6      558.83      671.72     47.95 o 
   0  -6   6     2279.14     2497.76     61.09 o 
   1  -6   6      178.51      203.68     16.49 o 
   2  -6   6     4709.00     4529.61     85.95 o 
   3  -6   6      501.24      467.48     60.35 o 
   4  -6   6      532.83      512.49      7.19 o 
   5  -6   6     1022.29      980.45     17.44 o 
   6  -6   6      838.24      931.00     73.93 o 
   7  -6   6       38.11       41.93     38.27 o 
   8  -6   6      971.82      899.02     10.85 o 
   9  -6   6       21.90       65.56     71.21 o 
 -10  -5   6        1.91       37.41     57.90 o 
  -9  -5   6       65.13       70.89     37.74 o 
  -8  -5   6       39.73       73.50     38.68 o 
  -7  -5   6      168.88      183.85     27.12 o 
  -6  -5   6      387.47      410.89     25.65 o 
  -5  -5   6     1970.57     2107.07     43.28 o 
  -4  -5   6      433.23      430.58     21.32 o 
  -3  -5   6      831.52      830.45     32.66 o 
  -2  -5   6      137.96      229.43     53.73 o 
  -1  -5   6     5688.17     5123.09     26.51 o 
   0  -5   6      243.12      320.19     56.34 o 
   1  -5   6     8843.55     8123.56     86.10 o 
   2  -5   6     2590.79     2527.91     95.76 o 
   3  -5   6     1278.66     1557.06     79.94 o 
   4  -5   6      773.15      708.17     11.55 o 
   5  -5   6     2292.18     2106.30    116.16 o 
   6  -5   6      437.84      446.27     59.31 o 
   7  -5   6      250.01      273.09     33.22 o 
   8  -5   6        5.23       13.35      4.45 o 
   9  -5   6       56.25       51.22     12.59 o 
  10  -5   6       32.70       98.00     36.24 o 
 -10  -4   6       28.12       36.94     26.88 o 
  -9  -4   6       10.68       40.07     59.17 o 
  -8  -4   6      498.41      574.01     66.83 o 
  -7  -4   6       65.73       66.39     23.69 o 
  -6  -4   6     2233.66     2238.02     25.32 o 
  -5  -4   6     1634.18     1897.68     56.52 o 
  -4  -4   6     2335.94     2486.33     60.76 o 
  -3  -4   6      626.03      613.85     61.50 o 
  -2  -4   6     4686.85     4261.01     58.01 o 
  -1  -4   6     1251.50     1148.51     49.91 o 
   0  -4   6     4643.22     4304.19     79.09 o 
   1  -4   6      188.90      254.67     32.40 o 
   2  -4   6      348.43      342.32     38.63 o 
   3  -4   6       10.12       42.73     51.37 o 
   4  -4   6     1659.42     1966.94     43.75 o 
   5  -4   6     1596.34     1563.63    133.34 o 
   6  -4   6       62.25       74.29     29.87 o 
   7  -4   6      213.49      264.28     35.77 o 
   8  -4   6      336.85      341.54     36.44 o 
   9  -4   6       28.38       36.51     16.91 o 
  10  -4   6        4.91       27.62     16.46 o 
 -10  -3   6       41.44       78.67     35.95 o 
  -9  -3   6      486.08      447.97     28.90 o 
  -8  -3   6        0.96       31.67     25.49 o 
  -7  -3   6      250.84      246.26    103.30 o 
  -6  -3   6      753.75      779.11     19.53 o 
  -5  -3   6      872.05      881.75     38.55 o 
  -4  -3   6       25.46       37.74     17.67 o 
  -3  -3   6     2543.95     2401.77    166.06 o 
  -2  -3   6     2704.66     2546.61     95.35 o 
  -1  -3   6      159.37      238.66     29.78 o 
   0  -3   6        5.85       38.20     29.39 o 
   1  -3   6     1304.20     1390.14    162.93 o 
   2  -3   6      631.20      589.52     19.07 o 
   3  -3   6     1794.69     1715.86    237.16 o 
   4  -3   6     3127.89     2828.58    124.61 o 
   5  -3   6      363.49      358.35     33.50 o 
   6  -3   6      401.99      477.19     44.86 o 
   7  -3   6      141.99      169.56      8.93 o 
   8  -3   6       15.76       13.53      3.20 o 
   9  -3   6      675.30      675.42     29.51 o 
  10  -3   6       12.84       11.09     72.65 o 
 -10  -2   6      179.32      208.75     91.92 o 
  -9  -2   6       61.45       94.07     67.89 o 
  -8  -2   6      504.24      473.60     29.14 o 
  -7  -2   6      312.54      286.96     36.00 o 
  -6  -2   6       28.60       27.33      5.17 o 
  -5  -2   6      118.74      161.37     27.96 o 
  -4  -2   6       50.14       44.94     10.03 o 
  -3  -2   6     3768.96     3817.59     61.26 o 
  -2  -2   6     1170.54     1134.04     36.74 o 
  -1  -2   6       60.10      154.01     43.11 o 
   0  -2   6      121.23      183.39     34.54 o 
   1  -2   6        4.38       55.94     29.46 o 
   2  -2   6      565.09      563.46     20.14 o 
   3  -2   6      869.94      835.37     52.42 o 
   4  -2   6     2209.45     2148.62     22.04 o 
   5  -2   6     3240.96     2942.54     10.26 o 
   6  -2   6      486.41      459.55     16.10 o 
   7  -2   6      325.38      340.66     45.50 o 
   8  -2   6     1961.79     1978.61     48.69 o 
   9  -2   6       42.84       83.75     56.79 o 
  10  -2   6      339.64      331.87     25.49 o 
 -11  -1   6      282.84      356.13    101.04 o 
 -10  -1   6      152.38      216.74     27.63 o 
  -9  -1   6      152.96      189.48     44.27 o 
  -8  -1   6        0.34        9.31     82.34 o 
  -7  -1   6       27.07      111.42     65.28 o 
  -6  -1   6     2293.93     2151.13     21.52 o 
  -5  -1   6     2533.09     2544.37     52.36 o 
  -4  -1   6      521.23      603.38     21.92 o 
  -3  -1   6     1784.40     2089.90     64.02 o 
  -2  -1   6     4554.03     4322.83     61.98 o 
  -1  -1   6      202.01      229.80     34.54 o 
   0  -1   6      626.21      630.37     14.72 o 
   1  -1   6      219.37      219.36     20.45 o 
   2  -1   6        1.24       44.98     16.85 o 
   3  -1   6     2436.01     2314.50     30.69 o 
   4  -1   6     5973.64     5905.70     60.64 o 
   5  -1   6      983.53     1021.09     38.40 o 
   6  -1   6      274.29      288.88     33.49 o 
   7  -1   6      609.21      619.78     34.99 o 
   8  -1   6      124.88      214.09     37.85 o 
   9  -1   6       93.42      181.89     31.32 o 
  10  -1   6      106.92      101.98     33.90 o 
 -10   0   6        3.31        0.00      0.94 o 
  -9   0   6        3.77       31.11     80.64 o 
  -8   0   6      374.79      379.56     25.24 o 
  -7   0   6      750.86      710.88     15.23 o 
  -6   0   6     1490.81     1451.34     69.73 o 
  -5   0   6     2079.31     1995.63     28.49 o 
  -4   0   6     2173.16     2125.22     49.51 o 
  -3   0   6     5088.58     4880.22     48.60 o 
  -2   0   6     9583.61     8811.43     10.99 o 
  -1   0   6     1325.26     1415.10    120.26 o 
   0   0   6      171.89      185.93     16.10 o 
   1   0   6     3724.56     3502.10    102.04 o 
   2   0   6     1747.73     1717.51     61.96 o 
   3   0   6     6546.61     6288.08     43.60 o 
   4   0   6      327.46      291.36     32.85 o 
   5   0   6      492.61      448.42     45.44 o 
   6   0   6     2216.89     2419.41    100.38 o 
   7   0   6      325.81      429.49     59.13 o 
   8   0   6       24.04       29.61     34.23 o 
   9   0   6       52.65      112.74     17.69 o 
 -11   1   6      247.94      270.22     35.72 o 
 -10   1   6      746.67      698.82     20.02 o 
  -9   1   6      384.69      387.05     12.22 o 
  -8   1   6       75.02       69.93     15.32 o 
  -7   1   6     1917.83     1869.96     55.05 o 
  -6   1   6      769.28      712.62     17.81 o 
  -5   1   6       68.19      174.78     39.00 o 
  -4   1   6     1933.01     1980.95     36.76 o 
  -3   1   6     3098.12     3021.90     60.43 o 
  -2   1   6       89.36      219.27     42.23 o 
  -1   1   6     1647.55     1618.71     17.02 o 
   0   1   6       54.73       63.43     36.27 o 
   1   1   6       83.26      100.44     16.60 o 
   2   1   6        1.04       25.49     23.36 o 
   3   1   6       89.17      107.80     41.68 o 
   4   1   6     2513.73     2333.45     24.58 o 
   5   1   6      489.88      511.52     49.97 o 
   6   1   6      542.55      633.64     55.88 o 
   7   1   6        4.22        1.86      8.93 o 
   8   1   6        6.54       21.88     21.84 o 
   9   1   6      126.09      168.22     26.65 o 
 -11   2   6      116.55      168.53     68.24 o 
 -10   2   6     1447.06     1306.56      8.65 o 
  -9   2   6      110.68      142.57     33.51 o 
  -8   2   6      707.29      689.39     57.42 o 
  -7   2   6      956.53      904.79     42.20 o 
  -6   2   6       93.32      123.67     43.27 o 
  -5   2   6        8.65       30.47     27.33 o 
  -4   2   6     1504.14     1595.81     73.55 o 
  -3   2   6    13532.58    13165.52    365.58 o 
  -2   2   6     2601.74     2583.58     60.13 o 
  -1   2   6      144.87      181.98     24.24 o 
   0   2   6      255.58      325.56     32.83 o 
   1   2   6     1045.46     1260.23     98.49 o 
   2   2   6      521.12      558.42     21.23 o 
   3   2   6     2967.89     2961.39     60.20 o 
   4   2   6     1503.09     1491.37    134.41 o 
   5   2   6       30.36       95.68     30.36 o 
   6   2   6        1.94        0.30      0.82 o 
   7   2   6       44.49       76.91     37.35 o 
   8   2   6      226.35      209.81     17.58 o 
   9   2   6       69.15       71.95      9.78 o 
 -11   3   6      196.67      210.54     77.73 o 
 -10   3   6       11.54       12.03     14.29 o 
  -9   3   6        0.35        0.00      1.69 o 
  -8   3   6      383.14      391.73     40.89 o 
  -7   3   6     2106.36     2216.89     43.56 o 
  -6   3   6     2179.91     2015.54     46.97 o 
  -5   3   6      704.45      662.26     28.57 o 
  -4   3   6     1380.53     1410.28     26.42 o 
  -3   3   6     4283.70     3966.63      8.56 o 
  -2   3   6      668.77      622.32     36.37 o 
  -1   3   6      307.69      308.13     18.71 o 
   0   3   6      165.14      175.53     36.81 o 
   1   3   6     2226.24     2044.41     34.98 o 
   2   3   6      336.96      327.11     15.23 o 
   3   3   6     1637.12     1595.12     47.77 o 
   4   3   6      492.16      455.62     27.68 o 
   5   3   6      434.40      462.15     32.00 o 
   6   3   6      465.55      476.85     41.69 o 
   7   3   6     1123.15     1050.20     35.58 o 
   8   3   6        1.02        4.52     12.75 o 
   9   3   6      404.57      380.48     28.33 o 
 -11   4   6       90.32      145.40     31.58 o 
 -10   4   6       23.36       43.75     39.81 o 
  -9   4   6        0.26        0.30     11.09 o 
  -8   4   6      440.09      528.90     52.63 o 
  -7   4   6      187.99      176.72     49.67 o 
  -6   4   6      821.92      815.48     24.47 o 
  -5   4   6        9.75       54.55     49.16 o 
  -4   4   6     3661.42     3384.43    145.59 o 
  -3   4   6     1096.24     1330.14     36.37 o 
  -2   4   6       32.69       68.86     49.50 o 
  -1   4   6      209.06      211.37     30.02 o 
   0   4   6     9390.99     8897.53     30.71 o 
   1   4   6      355.81      321.69     26.53 o 
   2   4   6     1073.07     1056.34     36.89 o 
   3   4   6      549.54      529.76     25.67 o 
   4   4   6       19.39       43.46     19.08 o 
   5   4   6       73.85       87.63     35.58 o 
   6   4   6     1192.94     1302.86     82.48 o 
   7   4   6       89.14      142.54     16.64 o 
   8   4   6      391.74      403.32     25.00 o 
 -11   5   6       25.08       18.41      9.35 o 
 -10   5   6      179.77      244.54     36.84 o 
  -9   5   6      323.79      319.08     34.15 o 
  -8   5   6       28.25       60.60     14.94 o 
  -7   5   6     2319.32     2414.88     36.52 o 
  -6   5   6      456.20      456.63     28.70 o 
  -5   5   6     1218.53     1199.43     25.67 o 
  -4   5   6      606.15      629.54     33.00 o 
  -3   5   6     1216.57     1369.59     70.87 o 
  -2   5   6      552.01      576.00     46.96 o 
  -1   5   6    11151.38    10317.70     30.84 o 
   0   5   6       26.30       40.03     16.24 o 
   1   5   6     1099.58     1324.40     42.25 o 
   2   5   6      435.04      519.39     38.44 o 
   3   5   6        6.73        9.59      6.85 o 
   4   5   6      240.00      239.93     25.66 o 
   5   5   6      578.79      564.38     28.29 o 
   6   5   6      709.00      666.14     25.66 o 
   7   5   6       18.90       10.38     12.92 o 
   8   5   6       20.54       24.81     25.66 o 
 -11   6   6       85.06       73.53     14.87 o 
 -10   6   6     1010.58     1056.46     57.33 o 
  -9   6   6       35.98       86.97     56.02 o 
  -8   6   6     2213.91     2010.48     45.07 o 
  -7   6   6      743.74      757.69     34.87 o 
  -6   6   6      405.37      512.12     44.89 o 
  -5   6   6      200.12      250.56     34.74 o 
  -4   6   6      277.60      255.83     25.91 o 
  -3   6   6      842.51      901.07     35.92 o 
  -2   6   6     1261.69     1207.55     57.48 o 
  -1   6   6       31.56       49.31     11.46 o 
   0   6   6      630.09      583.11     16.77 o 
   1   6   6      247.98      373.16     45.21 o 
   2   6   6      291.27      293.62     40.59 o 
   3   6   6     1185.39     1125.63     66.20 o 
   4   6   6      176.09      184.30     12.70 o 
   5   6   6       53.50       86.47     63.77 o 
   6   6   6        3.66        6.58      2.26 o 
   7   6   6      192.89      284.32     40.70 o 
 -11   7   6      555.69      489.40     24.63 o 
 -10   7   6      172.65      285.62     53.88 o 
  -9   7   6     1056.77      960.07     14.87 o 
  -8   7   6       15.97       24.44     15.95 o 
  -7   7   6      169.91      227.16     24.86 o 
  -6   7   6       84.53       81.98     11.69 o 
  -5   7   6      357.71      316.37     30.17 o 
  -4   7   6      749.73      785.71     29.21 o 
  -3   7   6      810.04      766.87     49.84 o 
  -2   7   6      902.51      946.22     50.32 o 
  -1   7   6     1304.78     1359.06    115.47 o 
   0   7   6      111.81      128.88     11.39 o 
   1   7   6      315.27      299.85     17.25 o 
   2   7   6       73.74       60.71     19.95 o 
   3   7   6      171.07      208.52     32.33 o 
   4   7   6      191.14      268.19     24.96 o 
   5   7   6       21.40       24.02     47.73 o 
   6   7   6      278.62      406.42     99.35 o 
   7   7   6        2.45        6.86     35.53 o 
 -10   8   6        9.35       19.01     48.61 o 
  -9   8   6       13.56       19.63      7.10 o 
  -8   8   6      502.48      482.15     59.87 o 
  -7   8   6      372.72      501.63     64.85 o 
  -6   8   6      102.79      159.53     26.31 o 
  -5   8   6     1114.46     1285.35     62.83 o 
  -4   8   6      533.08      622.17     49.76 o 
  -3   8   6        0.09        0.30     14.15 o 
  -2   8   6      197.33      213.58     41.50 o 
  -1   8   6      221.32      253.50     35.59 o 
   0   8   6     1167.85     1047.08     21.66 o 
   1   8   6        0.65       79.40     55.69 o 
   2   8   6     4877.09     4481.95     36.09 o 
   3   8   6      122.69      184.37     32.83 o 
   4   8   6        5.83       17.60     35.85 o 
   5   8   6      193.52      298.89     90.70 o 
   6   8   6      165.81      264.77     52.26 o 
 -10   9   6        1.29        3.19     37.11 o 
  -9   9   6       89.90       93.80     22.28 o 
  -8   9   6       88.16       83.05      9.16 o 
  -7   9   6      647.21      633.02     53.47 o 
  -6   9   6       33.47       72.50     62.60 o 
  -5   9   6      636.86      584.14     56.31 o 
  -4   9   6       57.27       71.89     28.64 o 
  -3   9   6      199.42      258.07     28.57 o 
  -2   9   6      189.61      202.28     21.76 o 
  -1   9   6     2644.35     2366.02     56.86 o 
   0   9   6       16.53       48.97     88.16 o 
   1   9   6     1447.17     1316.49    109.73 o 
   2   9   6      715.23      709.43     29.84 o 
   3   9   6      226.25      293.72     46.95 o 
   4   9   6       27.86       50.00     93.24 o 
   5   9   6      277.54      308.01     23.03 o 
  -9  10   6       47.08       84.34     68.14 o 
  -8  10   6      668.00      570.07     15.00 o 
  -7  10   6        0.90       14.81     34.96 o 
  -6  10   6      637.35      611.46      9.07 o 
  -5  10   6      828.21      789.81     16.96 o 
  -4  10   6      456.38      454.26     29.56 o 
  -3  10   6      112.20      107.91     12.09 o 
  -2  10   6     1895.74     1864.72     32.95 o 
  -1  10   6        0.86       15.33     20.92 o 
   0  10   6      648.04      733.31    102.17 o 
   1  10   6       34.51       75.76     73.97 o 
   2  10   6       14.97       32.29      8.37 o 
   3  10   6       13.22       15.23     29.04 o 
   4  10   6       54.58       49.91    103.01 o 
  -9  11   6      335.89      327.78     53.01 o 
  -8  11   6       22.90       32.54     12.34 o 
  -7  11   6       21.87       55.40     51.78 o 
  -6  11   6      437.28      385.22     23.63 o 
  -5  11   6      300.89      346.40     34.56 o 
  -4  11   6      167.02      173.80     10.71 o 
  -3  11   6      170.15      153.95     19.55 o 
  -2  11   6      712.89      655.72     25.36 o 
  -1  11   6       11.12       46.53    103.01 o 
   0  11   6       19.97       53.01     72.56 o 
   1  11   6      195.44      214.58     68.61 o 
  -8  12   6      155.00      191.88     49.65 o 
  -7  12   6       11.11        8.73     18.52 o 
  -6  12   6       15.16       34.75     37.15 o 
  -5  12   6      114.70      142.40     22.46 o 
  -4  12   6      267.14      294.05     27.77 o 
  -3  12   6      588.65      545.21     38.18 o 
  -2  12   6       97.34      106.74     31.37 o 
  -1  12   6       34.07      159.60     99.25 o 
   0  12   6       49.57       76.98     70.96 o 
  -6  13   6      178.88      214.43     26.13 o 
  -5  13   6      114.25      172.37     40.58 o 
  -4  13   6       83.13       77.49     42.01 o 
  -3  13   6       31.47       37.71     50.17 o 
  -2  13   6       51.32       68.61     25.47 o 
  -1  13   6      406.64      448.05     71.71 o 
  -1 -13   7       19.80       17.95     27.45 o 
   0 -13   7      234.39      233.20     13.21 o 
   1 -13   7       11.41       38.76     37.49 o 
   2 -13   7       10.14       12.69     27.45 o 
   3 -13   7      170.96      178.06     64.44 o 
   4 -13   7       56.57       59.82     19.67 o 
  -3 -12   7      179.15      280.02     43.96 o 
  -2 -12   7        0.14        0.00     16.17 o 
  -1 -12   7        4.10       21.15     29.64 o 
   0 -12   7        0.59       14.82     11.52 o 
   1 -12   7      201.31      246.43     21.26 o 
   2 -12   7      133.12      125.64     12.17 o 
   3 -12   7      284.39      277.36     28.60 o 
   4 -12   7       33.71       63.20     30.61 o 
   5 -12   7       28.34       42.78     20.12 o 
  -5 -11   7      205.72      291.36     57.01 o 
  -4 -11   7      177.55      224.31     19.69 o 
  -3 -11   7       30.42       30.26     18.14 o 
  -2 -11   7        8.83       22.74     20.71 o 
  -1 -11   7      150.14      178.84     10.72 o 
   0 -11   7     1084.91     1113.60     57.61 o 
   1 -11   7       61.68       61.86     66.94 o 
   2 -11   7      575.22      567.57     21.26 o 
   3 -11   7      322.22      394.36     51.28 o 
   4 -11   7       73.53      127.12     23.87 o 
   5 -11   7      304.23      294.21     19.96 o 
   6 -11   7      672.03      598.54     21.07 o 
   7 -11   7        3.40        5.25     14.75 o 
  -6 -10   7        3.76        1.43      2.73 o 
  -5 -10   7      189.24      229.36     29.35 o 
  -4 -10   7      464.30      511.99     56.89 o 
  -3 -10   7      278.42      367.94     52.75 o 
  -2 -10   7      366.82      359.99     21.72 o 
  -1 -10   7     1373.78     1375.68     33.74 o 
   0 -10   7        5.29       14.34     20.21 o 
   1 -10   7      444.81      419.24     32.90 o 
   2 -10   7      381.50      403.90     51.71 o 
   3 -10   7       45.91       61.91     21.53 o 
   4 -10   7       16.09       42.84      8.62 o 
   5 -10   7      452.58      445.37     19.46 o 
   6 -10   7      504.88      454.38     24.14 o 
   7 -10   7       25.34       42.05     15.43 o 
  -7  -9   7       21.89       48.14     34.45 o 
  -6  -9   7       70.39       86.91     41.20 o 
  -5  -9   7      318.57      290.34     48.79 o 
  -4  -9   7      489.84      452.20     83.51 o 
  -3  -9   7      254.45      328.61     66.37 o 
  -2  -9   7      917.40      877.45     24.28 o 
  -1  -9   7      374.97      400.75     43.80 o 
   0  -9   7       46.72       64.98     20.91 o 
   1  -9   7       39.09       68.73     45.11 o 
   2  -9   7        7.50       25.05     10.04 o 
   3  -9   7      609.25      634.26     36.82 o 
   4  -9   7       71.81      194.14     50.74 o 
   5  -9   7     1830.22     1619.15    132.38 o 
   6  -9   7       58.49       67.51     14.95 o 
   7  -9   7      141.44      136.19     10.97 o 
   8  -9   7       17.69       88.44     60.95 o 
  -8  -8   7      187.14      155.93     51.65 o 
  -7  -8   7       22.16       38.25     34.09 o 
  -6  -8   7       70.94       68.68     16.60 o 
  -5  -8   7        0.48       12.87     23.06 o 
  -4  -8   7     1022.08     1017.80     46.48 o 
  -3  -8   7      121.14      148.03     26.60 o 
  -2  -8   7      409.54      403.19     14.44 o 
  -1  -8   7       53.98      119.04     22.69 o 
   0  -8   7        5.65        6.26      7.67 o 
   1  -8   7       22.18       17.15     42.06 o 
   2  -8   7      223.29      244.11     21.33 o 
   3  -8   7      196.73      190.31     13.50 o 
   4  -8   7      495.69      476.15     24.15 o 
   5  -8   7       22.25       19.58     36.44 o 
   6  -8   7      243.85      220.96      7.39 o 
   7  -8   7      129.71      199.54     47.35 o 
   8  -8   7        7.76       11.11     23.19 o 
  -8  -7   7      158.40      288.20     53.86 o 
  -7  -7   7       12.25        9.12     20.54 o 
  -6  -7   7      115.75      131.12     52.04 o 
  -5  -7   7      538.67      486.88     40.58 o 
  -4  -7   7      124.10      135.99     11.71 o 
  -3  -7   7       47.90       68.16     29.73 o 
  -2  -7   7       15.81       53.58     33.62 o 
  -1  -7   7       30.28       98.02     51.58 o 
   0  -7   7      281.81      312.31     30.06 o 
   1  -7   7       74.42      190.86     36.40 o 
   2  -7   7     1685.61     1749.83     28.38 o 
   3  -7   7        1.58        0.00     13.87 o 
   4  -7   7      365.13      393.90     19.77 o 
   5  -7   7      626.85      622.54     40.83 o 
   6  -7   7      409.89      453.93     37.52 o 
   7  -7   7      103.64       99.77     14.19 o 
   8  -7   7     1364.02     1555.81     45.58 o 
   9  -7   7        1.60       10.82     10.49 o 
  -9  -6   7       51.60       51.33     16.56 o 
  -8  -6   7       22.08       30.32     15.74 o 
  -7  -6   7      161.77      164.15      6.20 o 
  -6  -6   7      257.16      261.92     14.26 o 
  -5  -6   7      592.30      607.01     65.37 o 
  -4  -6   7      106.00      258.35     56.57 o 
  -3  -6   7       27.43       41.78     11.62 o 
  -2  -6   7       90.15       99.82     13.05 o 
  -1  -6   7     2726.42     2615.48     70.21 o 
   0  -6   7        0.08        2.46      9.16 o 
   1  -6   7     3631.70     3399.81     30.42 o 
   2  -6   7     1355.12     1547.82    109.20 o 
   3  -6   7      516.26      521.74     26.10 o 
   4  -6   7      923.34      851.32     25.13 o 
   5  -6   7     1305.18     1230.57     89.07 o 
   6  -6   7       29.64      118.80     32.82 o 
   7  -6   7     1297.48     1315.05    134.97 o 
   8  -6   7       89.15       97.73     24.63 o 
   9  -6   7       20.25       51.41     63.87 o 
  -9  -5   7       43.23       43.42     52.44 o 
  -8  -5   7      734.85      605.10     56.02 o 
  -7  -5   7      436.24      467.44     31.30 o 
  -6  -5   7     1713.68     1805.18     33.91 o 
  -5  -5   7      888.42      952.86     53.63 o 
  -4  -5   7     1136.06     1147.14     44.85 o 
  -3  -5   7      252.21      304.13     47.06 o 
  -2  -5   7     5123.61     4792.10     38.91 o 
  -1  -5   7      362.90      401.51     39.38 o 
   0  -5   7     2623.38     2653.02     47.15 o 
   1  -5   7      906.85      911.74     31.34 o 
   2  -5   7        5.34       23.44     15.34 o 
   3  -5   7      251.96      271.92     16.86 o 
   4  -5   7       49.30       73.87     25.35 o 
   5  -5   7      640.54      616.98     23.00 o 
   6  -5   7       46.64       45.73      4.30 o 
   7  -5   7      123.38      153.65     46.52 o 
   8  -5   7      183.34      182.63      8.13 o 
   9  -5   7       19.63       29.74     34.88 o 
 -10  -4   7        7.68       12.31     50.00 o 
  -9  -4   7     1220.38     1189.43     39.69 o 
  -8  -4   7        0.18       10.05     16.31 o 
  -7  -4   7      920.16     1008.24     62.55 o 
  -6  -4   7      447.93      446.97     36.05 o 
  -5  -4   7        4.02       22.53     27.13 o 
  -4  -4   7      111.53      152.41     43.30 o 
  -3  -4   7     2629.88     2703.83    102.54 o 
  -2  -4   7     2052.99     1931.85     23.09 o 
  -1  -4   7     1601.28     1664.49     58.68 o 
   0  -4   7      170.66      192.05     21.73 o 
   1  -4   7      441.73      441.08      6.47 o 
   2  -4   7      172.33      233.70     24.78 o 
   3  -4   7     1060.94     1050.24     47.89 o 
   4  -4   7     1299.90     1460.53     43.43 o 
   5  -4   7      150.72      190.62     24.20 o 
   6  -4   7       32.83       49.14     18.00 o 
   7  -4   7       92.74      124.28     24.96 o 
   8  -4   7       11.50       12.03     41.07 o 
   9  -4   7      358.44      331.27     31.44 o 
 -10  -3   7      121.82      204.99     40.60 o 
  -9  -3   7       41.25      106.52     42.66 o 
  -8  -3   7        8.71       29.51     32.22 o 
  -7  -3   7       73.33       65.39     38.04 o 
  -6  -3   7      370.86      401.72     25.10 o 
  -5  -3   7      124.04      202.54     25.09 o 
  -4  -3   7      381.81      494.99     65.94 o 
  -3  -3   7     2178.98     2092.29    131.05 o 
  -2  -3   7      237.62      266.59     43.48 o 
  -1  -3   7        8.69       23.57     10.02 o 
   0  -3   7      979.24      913.24     89.21 o 
   1  -3   7       12.29       81.39     42.56 o 
   2  -3   7     1176.82     1261.63     41.90 o 
   3  -3   7      384.75      405.22     34.64 o 
   4  -3   7      672.81      658.70     33.40 o 
   5  -3   7        3.16        6.20     20.54 o 
   6  -3   7      346.76      307.43     13.21 o 
   7  -3   7        0.72        0.00      3.95 o 
   8  -3   7     1211.86     1302.73     76.46 o 
   9  -3   7       94.56      175.07     52.45 o 
 -11  -2   7       54.93       54.98      5.92 o 
 -10  -2   7      233.71      296.35     74.72 o 
  -9  -2   7       55.88       95.87     88.63 o 
  -8  -2   7       55.94       54.99     15.53 o 
  -7  -2   7       58.76      117.29     45.76 o 
  -6  -2   7      330.78      352.15     42.86 o 
  -5  -2   7      313.06      336.23     39.68 o 
  -4  -2   7       13.63       21.71      5.25 o 
  -3  -2   7      884.19      870.94     44.57 o 
  -2  -2   7     1211.33     1177.83     58.47 o 
  -1  -2   7      246.44      229.40     35.99 o 
   0  -2   7        0.85        7.56     13.71 o 
   1  -2   7     5403.64     5265.70     52.19 o 
   2  -2   7      521.18      534.53     56.48 o 
   3  -2   7      298.48      312.57     22.43 o 
   4  -2   7     2482.82     2455.63     54.66 o 
   5  -2   7      271.29      354.25     66.17 o 
   6  -2   7       60.35       65.26     13.76 o 
   7  -2   7     3564.91     3239.29     60.77 o 
   8  -2   7      273.97      357.87     46.72 o 
   9  -2   7      394.18      395.24     30.64 o 
 -11  -1   7       10.50       20.68      9.59 o 
 -10  -1   7       17.17       43.33     54.70 o 
  -9  -1   7       48.62       45.59      2.82 o 
  -7  -1   7      360.57      367.88     27.73 o 
  -6  -1   7      290.81      339.96     30.36 o 
  -5  -1   7      553.66      576.80     55.99 o 
  -4  -1   7     1980.85     2035.09    144.64 o 
  -3  -1   7     6903.35     6491.40     64.48 o 
  -2  -1   7     1546.97     1541.16    145.26 o 
  -1  -1   7      515.94      567.55     20.85 o 
   0  -1   7     4711.44     4814.74     40.08 o 
   1  -1   7     1559.62     1588.06     17.30 o 
   2  -1   7     1543.26     1532.76     66.82 o 
   3  -1   7     3628.65     3416.79    180.09 o 
   4  -1   7        2.11       51.05     69.98 o 
   5  -1   7      152.30      220.22     35.99 o 
   6  -1   7     1351.93     1309.79     46.34 o 
   7  -1   7        1.95        2.73      6.85 o 
   8  -1   7      217.31      236.30     26.93 o 
   9  -1   7        0.29        0.00      6.34 o 
 -10   0   7       69.05       58.18     64.20 o 
  -9   0   7     1149.66     1156.65     76.70 o 
  -8   0   7        1.29       30.26     35.43 o 
  -7   0   7     2739.26     2893.78     75.38 o 
  -6   0   7     1256.74     1403.57     79.33 o 
  -5   0   7       48.19      122.53     22.91 o 
  -4   0   7     1002.62     1117.87     43.85 o 
  -3   0   7     3159.58     3031.19     35.89 o 
  -2   0   7       40.49       58.71     43.88 o 
  -1   0   7     1412.01     1437.00    138.97 o 
   0   0   7      393.14      376.33      8.04 o 
   1   0   7       34.15       51.14     15.40 o 
   2   0   7      668.92      616.68     11.21 o 
   3   0   7      647.89      694.76     26.65 o 
   4   0   7     1953.16     1991.23     53.67 o 
   5   0   7       13.75       20.92      6.25 o 
   6   0   7      232.71      314.67     39.29 o 
   7   0   7      204.39      211.51     35.04 o 
   8   0   7      147.34      262.42     60.95 o 
   9   0   7      123.60      129.52     29.31 o 
 -11   1   7       68.99       81.02     88.26 o 
 -10   1   7      832.68      872.23     82.62 o 
  -9   1   7       24.70       29.98     88.45 o 
  -8   1   7     2141.82     2116.39     67.77 o 
  -7   1   7      998.33     1407.10     65.65 o 
  -6   1   7        6.82       22.39     12.30 o 
  -5   1   7       23.55       28.97     29.08 o 
  -4   1   7      501.96      467.46     20.17 o 
  -3   1   7     6800.16     6580.61     25.22 o 
  -2   1   7     1881.92     1820.13     78.60 o 
  -1   1   7     3547.55     3464.75     34.36 o 
   0   1   7      161.13      217.27     30.03 o 
   1   1   7       18.07       20.91     12.88 o 
   2   1   7      252.40      318.33     31.39 o 
   3   1   7     1036.75      979.77    161.01 o 
   4   1   7      314.90      297.62     39.08 o 
   5   1   7      151.11      180.18     58.95 o 
   6   1   7      167.18      200.11     36.53 o 
   7   1   7       14.50       37.15     31.89 o 
   8   1   7      338.23      376.71     33.46 o 
   9   1   7      209.41      222.81     23.30 o 
 -11   2   7      375.45      443.92     76.41 o 
 -10   2   7       68.98      120.68     83.56 o 
  -9   2   7       78.01       86.38     15.41 o 
  -8   2   7       19.41       40.50     24.33 o 
  -7   2   7      947.45      842.30     17.20 o 
  -6   2   7     1049.20     1156.23     73.88 o 
  -5   2   7      627.24      674.39     63.82 o 
  -4   2   7     5946.55     5698.58     31.35 o 
  -3   2   7       61.28       56.56      9.34 o 
  -2   2   7       77.03       64.88      9.90 o 
  -1   2   7      198.59      301.04     24.29 o 
   0   2   7       76.27      102.89     25.33 o 
   1   2   7     5007.07     4757.28     90.47 o 
   2   2   7     2769.20     2772.51     29.92 o 
   3   2   7      250.06      291.84     40.93 o 
   4   2   7     1058.60     1049.33     28.48 o 
   5   2   7      181.52      190.05     41.64 o 
   6   2   7      627.95      641.14     49.19 o 
   7   2   7      871.88      760.48     32.38 o 
   8   2   7        0.23        0.00      1.55 o 
 -11   3   7      257.82      364.78     96.25 o 
 -10   3   7      107.80      114.57     15.60 o 
  -9   3   7       66.02       59.00      4.13 o 
  -8   3   7       22.03       66.06     58.85 o 
  -7   3   7      359.63      379.30     20.98 o 
  -6   3   7      680.09      587.30     25.70 o 
  -5   3   7      561.20      593.37     21.91 o 
  -4   3   7     1812.24     1665.52     51.60 o 
  -3   3   7      244.96      326.83     30.27 o 
  -2   3   7      395.70      455.84     45.18 o 
  -1   3   7       13.37       21.64     11.63 o 
   0   3   7     9505.13     8690.39    152.44 o 
   1   3   7      501.35      545.94     32.72 o 
   2   3   7     1506.88     1508.44     59.12 o 
   3   3   7     2978.28     3063.70     84.40 o 
   4   3   7       97.32      159.93     21.64 o 
   5   3   7       80.69      132.66     27.24 o 
   6   3   7      432.07      379.31     17.25 o 
   7   3   7        0.44        0.00      0.99 o 
   8   3   7      158.39      234.33     41.52 o 
 -11   4   7       96.80       84.03     93.24 o 
 -10   4   7       28.90       59.73     46.61 o 
  -9   4   7       28.42       24.63      4.54 o 
  -8   4   7      106.54      105.49      2.56 o 
  -7   4   7     2584.25     2436.48    141.22 o 
  -6   4   7        2.41        0.00      9.26 o 
  -5   4   7      524.68      556.54     35.66 o 
  -4   4   7     1767.01     1789.31     41.03 o 
  -3   4   7      746.60      713.19     71.20 o 
  -2   4   7       47.60       68.24     49.53 o 
  -1   4   7     9072.50     8338.35     29.03 o 
   0   4   7      371.64      469.87     41.38 o 
   1   4   7     4792.96     4859.48     36.62 o 
   2   4   7     2924.19     2972.33     51.67 o 
   3   4   7      472.38      495.60     22.38 o 
   4   4   7      221.26      282.92     24.02 o 
   5   4   7      521.32      597.83     63.64 o 
   6   4   7      746.08      653.84     31.63 o 
   7   4   7      124.87      126.54     13.44 o 
   8   4   7        7.61       18.89     61.61 o 
 -11   5   7       15.93       21.28     11.56 o 
 -10   5   7      360.40      429.44     46.52 o 
  -9   5   7       88.82       71.45     37.31 o 
  -8   5   7     2895.81     2634.36     94.74 o 
  -7   5   7     1432.24     1331.56     59.97 o 
  -6   5   7      364.15      337.89     25.89 o 
  -5   5   7     2102.20     2090.69     53.29 o 
  -4   5   7       48.96       70.02     27.11 o 
  -3   5   7       60.06       55.00     33.70 o 
  -2   5   7     1028.98     1121.52     66.50 o 
  -1   5   7     1971.99     2167.61     48.49 o 
   0   5   7      851.85     1003.52    103.45 o 
   1   5   7      138.72      166.41     12.52 o 
   2   5   7      799.45     1009.96    105.74 o 
   3   5   7      545.19      488.65     22.56 o 
   4   5   7      240.21      328.75     69.82 o 
   5   5   7      692.76      713.18     26.76 o 
   6   5   7       37.88       47.52     54.73 o 
   7   5   7       22.57       15.93     47.27 o 
 -11   6   7      286.29      371.04     52.22 o 
 -10   6   7       92.77      153.87     43.66 o 
  -9   6   7      676.32      602.21     33.55 o 
  -8   6   7       31.93       46.31     23.67 o 
  -7   6   7       34.61       34.80     13.56 o 
  -6   6   7      252.57      271.66     39.48 o 
  -5   6   7       51.64       44.36     15.95 o 
  -4   6   7      724.60      685.83     37.32 o 
  -3   6   7      535.71      594.71     61.10 o 
  -2   6   7      798.19      786.36     51.15 o 
  -1   6   7      613.88      563.15     50.27 o 
   0   6   7       15.63       44.33     25.57 o 
   1   6   7      301.92      331.25     51.67 o 
   2   6   7      235.08      218.22     23.41 o 
   3   6   7      532.55      505.62     43.99 o 
   4   6   7       28.67       56.12     28.48 o 
   5   6   7       30.55       47.78     34.69 o 
   6   6   7      267.58      262.24     30.08 o 
   7   6   7        4.96        1.43      1.93 o 
 -11   7   7      319.66      311.64     44.70 o 
 -10   7   7       76.08       85.52     26.13 o 
  -9   7   7       44.60      131.81     52.55 o 
  -8   7   7      289.10      340.89     18.36 o 
  -7   7   7       39.85       58.16      9.22 o 
  -6   7   7       20.64       45.95     30.53 o 
  -5   7   7      496.71      451.08     18.42 o 
  -4   7   7      300.92      328.94     39.16 o 
  -3   7   7       26.15       42.28     21.78 o 
  -2   7   7      555.19      569.26     14.52 o 
  -1   7   7      828.54      806.69     52.92 o 
   0   7   7      212.71      226.61     14.29 o 
   1   7   7     1295.01     1318.39     73.97 o 
   2   7   7     2007.44     2055.98     49.58 o 
   3   7   7      117.38      125.98      9.87 o 
   4   7   7        1.70        8.04     17.81 o 
   5   7   7      287.08      371.75     48.86 o 
   6   7   7      151.92      246.41     47.48 o 
 -10   8   7       53.30       55.43     24.23 o 
  -9   8   7       37.37       59.37     35.17 o 
  -8   8   7        1.20       14.80     47.70 o 
  -7   8   7      821.98      762.52     26.35 o 
  -6   8   7        4.15        3.09     15.80 o 
  -5   8   7      809.00      829.08     37.31 o 
  -4   8   7      286.43      332.52     39.89 o 
  -3   8   7       13.10       17.90      6.25 o 
  -2   8   7      178.30      200.39     51.91 o 
  -1   8   7     2339.83     2370.49     49.49 o 
   0   8   7        3.00       48.12     61.28 o 
   1   8   7     4292.55     3937.36     35.34 o 
   2   8   7      393.20      355.03     30.26 o 
   3   8   7       11.54       22.55     12.83 o 
   4   8   7      197.70      237.06     42.37 o 
   5   8   7      257.86      238.69      5.59 o 
 -10   9   7        2.62       15.11     53.92 o 
  -9   9   7       13.98       21.15     38.92 o 
  -8   9   7      733.71      679.59     30.45 o 
  -7   9   7        0.11        0.00     10.69 o 
  -6   9   7     1792.19     1580.51     48.33 o 
  -5   9   7      479.47      484.95     52.92 o 
  -4   9   7       47.15       81.39     55.93 o 
  -3   9   7       52.33       69.07     16.12 o 
  -2   9   7     4001.98     3687.07     27.92 o 
  -1   9   7       85.74      107.71     43.14 o 
   0   9   7      974.69     1260.70     70.49 o 
   1   9   7       12.04       39.95     32.24 o 
   2   9   7      260.39      275.67     28.10 o 
   3   9   7       43.43       63.53     42.06 o 
   4   9   7      546.67      526.37     22.93 o 
   5   9   7      166.78      160.63      8.37 o 
  -9  10   7      457.13      392.90     36.23 o 
  -8  10   7       40.03       51.83     50.73 o 
  -7  10   7       44.04       61.01     18.21 o 
  -6  10   7     1026.69      925.49     31.06 o 
  -5  10   7       55.50      108.61     15.60 o 
  -4  10   7       28.28       27.89     11.11 o 
  -3  10   7     1123.45     1058.93     54.61 o 
  -2  10   7     1106.50     1039.34     35.48 o 
  -1  10   7        9.05        9.68     19.36 o 
   0  10   7        3.65       26.60     18.61 o 
   1  10   7      260.92      367.69     79.33 o 
   2  10   7      104.99      148.13     91.64 o 
   3  10   7        3.79        5.45      3.20 o 
  -8  11   7       44.66       61.63     37.66 o 
  -7  11   7       58.42       61.61     10.67 o 
  -6  11   7       11.65       16.54     16.02 o 
  -5  11   7       23.19       15.51     50.18 o 
  -4  11   7      190.68      226.03     28.01 o 
  -3  11   7      667.87      576.16     21.86 o 
  -2  11   7       31.87       71.62     81.87 o 
  -1  11   7       40.90      148.32     41.07 o 
   0  11   7       35.74       50.28     38.54 o 
   1  11   7       11.31       23.03     77.45 o 
   2  11   7      160.76      146.72      9.02 o 
  -7  12   7        0.05        0.00      2.07 o 
  -6  12   7        4.19       13.56     31.47 o 
  -5  12   7      101.12      110.36     36.62 o 
  -4  12   7      166.08      214.60     41.59 o 
  -3  12   7        1.38       43.04     46.55 o 
  -2  12   7       93.24       89.39     96.15 o 
  -1  12   7      120.85      221.35     71.90 o 
   0  12   7        0.00        6.77     58.09 o 
   1  12   7      836.92      806.35    100.19 o 
  -5  13   7        0.49        0.00     21.71 o 
  -4  13   7      125.61      144.85     51.53 o 
  -3  13   7      374.46      453.41     94.37 o 
  -2  13   7      303.65      369.66     72.56 o 
   0 -13   8        3.83        0.25      3.95 o 
   1 -13   8       42.03       40.40     12.27 o 
   2 -13   8      121.06      180.58     42.32 o 
  -3 -12   8       16.93       39.54     52.38 o 
  -2 -12   8       15.70       26.42     41.49 o 
  -1 -12   8       71.30       85.66     24.39 o 
   0 -12   8      161.24      183.71     17.70 o 
   1 -12   8        0.57        0.00      0.66 o 
   2 -12   8      506.75      517.47     50.02 o 
   3 -12   8      257.09      257.96     34.28 o 
   4 -12   8       66.17       86.15     58.26 o 
   5 -12   8      132.88      145.21     45.84 o 
  -4 -11   8      137.76      154.25     27.96 o 
  -3 -11   8      159.75      224.22     45.03 o 
  -2 -11   8       20.79       38.86     28.26 o 
  -1 -11   8     1070.18     1057.54     58.37 o 
   0 -11   8        2.28        7.24     47.99 o 
   1 -11   8      915.45      838.58     13.99 o 
   2 -11   8      541.63      543.44     60.07 o 
   3 -11   8        5.28       41.25     34.83 o 
   4 -11   8        9.37       67.04     38.48 o 
   5 -11   8      213.29      192.78     19.45 o 
   6 -11   8      278.84      271.36      7.08 o 
  -6 -10   8        9.90       38.33     47.26 o 
  -5 -10   8      365.51      380.86     29.04 o 
  -4 -10   8      118.75      151.39     47.66 o 
  -3 -10   8        0.15        7.24     20.54 o 
  -2 -10   8      559.50      547.71     25.99 o 
  -1 -10   8       10.06       40.54     50.74 o 
   0 -10   8      174.71      223.50     60.81 o 
   1 -10   8       38.83       38.33     12.33 o 
   2 -10   8       62.77       52.35     11.17 o 
   3 -10   8      353.18      356.98     31.11 o 
   4 -10   8       73.89      168.07     48.56 o 
   5 -10   8      983.55      929.71     26.15 o 
   6 -10   8       24.35       60.67     40.28 o 
   7 -10   8        4.98       14.17     12.33 o 
  -7  -9   8       52.98       82.42     44.15 o 
  -6  -9   8      354.80      316.53      8.14 o 
  -5  -9   8        1.26       24.36     23.53 o 
  -4  -9   8      586.03      578.29     36.34 o 
  -3  -9   8      188.91      270.48     43.48 o 
  -2  -9   8      572.75      552.49     36.66 o 
  -1  -9   8        0.20        0.00      4.61 o 
   0  -9   8        4.73        4.53      2.54 o 
   1  -9   8       12.55       17.46     16.21 o 
   2  -9   8        2.11       10.22     10.27 o 
   3  -9   8      225.34      229.75     16.90 o 
   4  -9   8     1033.73      998.02     29.72 o 
   5  -9   8        2.16        9.54     31.28 o 
   6  -9   8        1.18       16.05     33.44 o 
   7  -9   8        9.45       30.69     57.38 o 
  -7  -8   8       48.11       38.50     13.97 o 
  -6  -8   8       75.56      100.63     32.04 o 
  -5  -8   8      976.07      941.07     37.63 o 
  -4  -8   8      388.98      464.99     43.81 o 
  -3  -8   8       88.78      118.74     26.74 o 
  -2  -8   8       48.21       55.62     47.93 o 
  -1  -8   8       40.02      127.96     48.29 o 
   0  -8   8       66.10      159.41     30.40 o 
   1  -8   8      325.58      326.52     47.04 o 
   2  -8   8     1415.87     1467.23     53.87 o 
   3  -8   8       15.44       41.19     52.82 o 
   4  -8   8       43.58       47.75     10.41 o 
   5  -8   8      310.16      390.75     43.67 o 
   6  -8   8       57.01       84.94     32.67 o 
   7  -8   8       38.05       33.47      9.39 o 
   8  -8   8     1127.34      930.80     13.77 o 
  -8  -7   8        4.03        2.36     18.80 o 
  -7  -7   8       31.75       49.51     30.82 o 
  -6  -7   8       28.58       44.93     15.65 o 
  -5  -7   8      823.49      793.49     55.35 o 
  -4  -7   8        4.68       21.95     55.87 o 
  -3  -7   8      212.30      202.01     72.47 o 
  -2  -7   8       31.57       34.35     59.66 o 
  -1  -7   8      535.92      487.83     36.09 o 
   0  -7   8       18.35       18.52      5.89 o 
   1  -7   8     1708.42     1921.45     26.83 o 
   2  -7   8     1081.89     1140.53     34.08 o 
   3  -7   8      420.48      374.14     11.44 o 
   4  -7   8      967.52     1124.79     74.25 o 
   5  -7   8      407.72      411.87     31.79 o 
   6  -7   8       11.62       45.66     68.16 o 
   7  -7   8      755.01      712.33      9.84 o 
   8  -7   8       10.34       20.33     12.47 o 
  -9  -6   8        4.30       13.09     39.91 o 
  -8  -6   8      321.01      354.81     23.62 o 
  -7  -6   8        8.30       27.23     26.16 o 
  -6  -6   8     2408.08     2257.78     55.78 o 
  -5  -6   8      300.57      328.14     47.28 o 
  -4  -6   8       45.18       95.44     16.34 o 
  -3  -6   8     1196.37     1139.36     50.43 o 
  -2  -6   8     2068.38     2104.70     54.09 o 
  -1  -6   8        4.00       13.58     13.11 o 
   0  -6   8     1471.53     1577.65     55.69 o 
   1  -6   8      318.80      279.66     27.86 o 
   2  -6   8       33.26       90.76     46.30 o 
   3  -6   8      369.83      361.20     14.85 o 
   4  -6   8      228.88      236.36     17.09 o 
   5  -6   8      368.93      386.33     29.98 o 
   6  -6   8       88.46      155.09     55.83 o 
   7  -6   8       71.21      134.33     35.39 o 
   8  -6   8       14.21       34.29     18.05 o 
  -9  -5   8      760.90      710.56     36.00 o 
  -8  -5   8       16.35       52.35     70.71 o 
  -7  -5   8      709.66      729.08     66.95 o 
  -6  -5   8      351.94      341.10     19.17 o 
  -5  -5   8      116.00      133.24     34.68 o 
  -4  -5   8        1.28        5.80     32.90 o 
  -3  -5   8     1170.22     1222.29     87.22 o 
  -2  -5   8     1979.54     1898.31     34.21 o 
  -1  -5   8      281.51      353.89     38.27 o 
   0  -5   8        0.19        2.60     38.54 o 
   1  -5   8      357.50      405.48     27.14 o 
   2  -5   8      787.23      815.06     22.64 o 
   3  -5   8      386.29      394.02     24.18 o 
   4  -5   8      812.21      805.05     29.26 o 
   5  -5   8        2.58        0.00      3.99 o 
   6  -5   8       14.33       28.59     55.14 o 
   7  -5   8      141.04      164.20     64.39 o 
   8  -5   8        2.78        0.19     13.69 o 
   9  -5   8       52.01       52.84      9.16 o 
 -10  -4   8      375.83      394.10     45.59 o 
  -9  -4   8       37.32       63.44     73.69 o 
  -8  -4   8        4.95       23.00     15.74 o 
  -7  -4   8        3.36       25.50     15.13 o 
  -6  -4   8       15.91       54.98     45.53 o 
  -5  -4   8       44.38       43.90     20.44 o 
  -4  -4   8      268.08      263.54     19.57 o 
  -3  -4   8     1525.30     1755.79     37.70 o 
  -2  -4   8        5.12       11.04     22.69 o 
  -1  -4   8       59.77       66.58     24.23 o 
   0  -4   8     1653.72     1693.75     38.34 o 
   1  -4   8      540.17      583.78     20.76 o 
   2  -4   8     2050.09     1883.30     25.72 o 
   3  -4   8       24.68       36.22     13.73 o 
   4  -4   8      100.30       98.98     10.92 o 
   5  -4   8      690.75      652.79     20.54 o 
   6  -4   8      170.71      239.68     22.00 o 
   7  -4   8        0.75       10.13     11.24 o 
   8  -4   8      513.22      444.41     23.34 o 
   9  -4   8       34.27       57.60     37.03 o 
 -10  -3   8      186.12      310.92     75.47 o 
  -9  -3   8      422.38      392.79     23.87 o 
  -8  -3   8        2.57       10.43     71.06 o 
  -7  -3   8       48.55       62.31     37.00 o 
  -6  -3   8       95.48       93.38     11.53 o 
  -5  -3   8     1311.49     1326.65     47.78 o 
  -4  -3   8      213.95      240.31     13.97 o 
  -3  -3   8      108.63      210.98     33.31 o 
  -2  -3   8       52.11       86.54     13.30 o 
  -1  -3   8        2.87       20.57     22.40 o 
   0  -3   8       56.24       52.65      1.97 o 
   1  -3   8     5455.68     5233.76     49.03 o 
   2  -3   8       59.83       52.77      5.91 o 
   3  -3   8     3805.97     3749.49     51.46 o 
   4  -3   8       44.23       63.07     45.39 o 
   5  -3   8      130.75      175.23     38.43 o 
   6  -3   8      202.44      190.17      8.10 o 
   7  -3   8     1611.43     1784.36     32.27 o 
   8  -3   8       13.91       21.26      9.36 o 
   9  -3   8      427.68      434.82     13.49 o 
 -10  -2   8      323.15      353.40     80.46 o 
  -9  -2   8       92.86       98.78     47.94 o 
  -8  -2   8        0.88       24.06     26.98 o 
  -7  -2   8      245.62      261.39     34.12 o 
  -6  -2   8      302.05      250.85     33.64 o 
  -5  -2   8      235.52      286.01     42.93 o 
  -4  -2   8      849.24      830.72     44.48 o 
  -3  -2   8     1854.43     1772.86    174.57 o 
  -2  -2   8     1686.30     1881.89     29.97 o 
  -1  -2   8        0.75       33.03     34.77 o 
   0  -2   8     7963.26     7437.80     67.96 o 
   1  -2   8       47.49       62.01     42.79 o 
   2  -2   8     1807.66     1776.32    105.41 o 
   3  -2   8     1216.31     1253.85     39.55 o 
   4  -2   8       66.90       85.34     55.73 o 
   5  -2   8        2.29       16.03     18.79 o 
   6  -2   8     4284.33     3785.79    103.77 o 
   7  -2   8      189.97      197.00     48.50 o 
   8  -2   8       27.38       59.31     80.36 o 
   9  -2   8       27.14       59.59    100.01 o 
 -11  -1   8       24.97       45.02     39.95 o 
 -10  -1   8      420.55      458.58    102.26 o 
  -9  -1   8      461.91      427.75     59.78 o 
  -8  -1   8       82.57      198.41     68.24 o 
  -7  -1   8     2396.81     2247.13     86.10 o 
  -5  -1   8     1105.83     1099.57     31.85 o 
  -4  -1   8     3757.00     3752.83     48.59 o 
  -3  -1   8     1624.98     1555.48    154.91 o 
  -2  -1   8        3.62        0.99      7.10 o 
  -1  -1   8     3803.27     3811.37     47.02 o 
   0  -1   8       26.41      122.38     39.21 o 
   1  -1   8      253.09      288.36     18.66 o 
   2  -1   8       34.22       60.27     19.02 o 
   3  -1   8      230.34      232.28      8.65 o 
   4  -1   8      562.75      589.04     50.00 o 
   5  -1   8        7.71       33.23     20.31 o 
   6  -1   8       85.67      135.96     30.64 o 
   7  -1   8      161.26      169.58      7.14 o 
   8  -1   8        2.55        0.00      3.85 o 
   9  -1   8        1.27        0.00     25.85 o 
 -10   0   8      465.50      483.86     97.00 o 
  -9   0   8      180.30      237.33     67.77 o 
  -8   0   8     1148.07     1081.83      7.05 o 
  -7   0   8      985.33      971.58     97.47 o 
  -6   0   8      165.23      254.93     43.47 o 
  -5   0   8      319.16      331.66     28.25 o 
  -4   0   8      967.01     1053.88     86.05 o 
  -3   0   8     2403.97     2210.55     28.04 o 
  -2   0   8      914.44      960.42     29.57 o 
  -1   0   8      544.07      555.49     30.64 o 
   0   0   8     2180.74     2322.96     33.74 o 
   1   0   8      396.24      433.59     28.98 o 
   2   0   8      118.22      211.20     84.78 o 
   3   0   8      107.95      150.00     27.37 o 
   4   0   8      743.56      738.63     44.69 o 
   5   0   8      247.86      300.91     51.34 o 
   6   0   8       24.23       49.82     26.82 o 
   7   0   8      389.06      392.07     32.41 o 
   8   0   8       41.05       73.59     63.67 o 
 -11   1   8      261.75      223.51     77.64 o 
 -10   1   8       70.53      117.58     61.94 o 
  -9   1   8       69.94       79.05     57.62 o 
  -8   1   8      201.32      278.49     65.42 o 
  -7   1   8       71.92       94.66     36.86 o 
  -6   1   8       36.83       59.51     57.75 o 
  -5   1   8      607.78      628.73     38.68 o 
  -4   1   8     3292.29     3213.39    109.78 o 
  -3   1   8       51.59       96.57     23.90 o 
  -2   1   8      501.43      476.36     19.51 o 
  -1   1   8      197.34      242.90     47.18 o 
   0   1   8        4.31        7.97     13.44 o 
   1   1   8     1619.10     1587.89      6.90 o 
   2   1   8     1582.61     1549.36     17.35 o 
   3   1   8      617.93      536.88     34.82 o 
   4   1   8       12.09       98.00     57.15 o 
   5   1   8        5.32       25.29     15.17 o 
   6   1   8     1739.78     1703.68     55.78 o 
   7   1   8      910.46      838.95     39.42 o 
   8   1   8       15.17       31.80     45.74 o 
 -11   2   8      372.26      394.01     44.55 o 
 -10   2   8       72.60      232.72     92.58 o 
  -9   2   8       17.95       70.40     86.94 o 
  -8   2   8       63.76       61.88      4.54 o 
  -7   2   8      223.74      271.33     58.15 o 
  -6   2   8     1238.92     1495.67     51.65 o 
  -5   2   8     1575.93     1700.35     50.56 o 
  -4   2   8      345.24      436.47     69.08 o 
  -3   2   8      113.83      182.77     33.36 o 
  -2   2   8      378.27      433.72     24.48 o 
  -1   2   8     1351.00     1249.34      6.80 o 
   0   2   8     9670.76     9024.93     39.90 o 
   1   2   8      525.11      490.11     17.20 o 
   2   2   8     1077.82     1089.62     48.48 o 
   3   2   8     1124.09     1041.43      4.11 o 
   4   2   8      144.38      167.65     10.10 o 
   5   2   8     2320.69     2118.76     56.21 o 
   6   2   8      429.74      378.66     28.27 o 
   7   2   8       69.01       75.25     19.26 o 
   8   2   8      145.89      153.20     10.34 o 
 -11   3   8        2.87        6.86     48.41 o 
 -10   3   8      190.90      209.69     44.27 o 
  -9   3   8       30.21       29.49      7.38 o 
  -8   3   8       82.34      134.14     26.23 o 
  -7   3   8     1021.44      950.57     39.01 o 
  -6   3   8      388.47      393.45     59.64 o 
  -5   3   8     1002.86      937.67     28.01 o 
  -4   3   8     2078.35     2192.22     50.05 o 
  -3   3   8       72.74       97.16     34.87 o 
  -2   3   8     2140.39     2415.14     60.32 o 
  -1   3   8     5596.34     5311.04     62.60 o 
   0   3   8        2.08        4.89     11.18 o 
   1   3   8     3135.39     3414.51     68.85 o 
   2   3   8     1650.03     1869.42     78.86 o 
   3   3   8      307.89      413.81     53.26 o 
   4   3   8      237.71      226.81     26.60 o 
   5   3   8        6.44       21.28     64.32 o 
   6   3   8      179.57      291.66     45.53 o 
   7   3   8        9.46       29.78     42.59 o 
   8   3   8        9.30       12.68     13.44 o 
 -11   4   8       80.72       82.62     47.84 o 
 -10   4   8       77.10       86.69     28.50 o 
  -9   4   8       12.15       19.79     61.90 o 
  -8   4   8     2016.62     1841.55    210.54 o 
  -7   4   8      711.67      695.18     25.57 o 
  -6   4   8      743.34      763.36     35.36 o 
  -5   4   8     2944.34     2920.77     48.69 o 
  -4   4   8      811.54      930.79     72.94 o 
  -3   4   8       41.77       81.30     49.85 o 
  -2   4   8     1466.88     1709.15     56.33 o 
  -1   4   8      900.07      842.25     70.82 o 
   0   4   8       42.58       48.03     35.58 o 
   1   4   8       62.30       90.83     26.65 o 
   2   4   8       88.05       84.19      8.33 o 
   3   4   8      282.51      267.35     20.58 o 
   4   4   8       46.26       43.64     16.59 o 
   5   4   8     1098.31      934.67     43.09 o 
   6   4   8        1.18        3.68     56.68 o 
   7   4   8        0.35        1.15     31.76 o 
 -11   5   8       55.53       58.84      2.91 o 
 -10   5   8       20.06       41.58     39.42 o 
  -9   5   8      320.38      427.85     66.61 o 
  -8   5   8        6.56       14.94      8.94 o 
  -7   5   8       18.83       41.56     45.50 o 
  -6   5   8      437.81      433.88     40.27 o 
  -5   5   8      123.97      184.32     23.22 o 
  -4   5   8       39.35       61.96     34.55 o 
  -3   5   8      217.00      204.15     12.36 o 
  -2   5   8     1573.56     1953.09     65.68 o 
  -1   5   8      122.27      132.71     53.42 o 
   0   5   8       85.12       74.63      4.23 o 
   1   5   8      119.63      176.49     39.54 o 
   2   5   8     1693.44     1585.17    172.52 o 
   3   5   8      457.63      443.17     40.06 o 
   4   5   8      544.50      549.33     24.98 o 
   5   5   8       41.50       91.71     62.13 o 
   6   5   8      144.55      167.15     30.97 o 
   7   5   8       78.91       75.69     11.96 o 
 -11   6   8      108.23      139.85     16.62 o 
 -10   6   8       64.74       73.78     14.00 o 
  -9   6   8       46.84       54.58     24.07 o 
  -8   6   8      256.21      256.72     30.64 o 
  -7   6   8        8.02        8.14     10.15 o 
  -6   6   8        0.04        5.14     18.32 o 
  -5   6   8      908.80      809.28     16.91 o 
  -4   6   8       34.54       62.49     50.99 o 
  -3   6   8        6.04       12.70      4.23 o 
  -2   6   8      907.52      851.02     64.38 o 
  -1   6   8      697.69      733.50     27.78 o 
   0   6   8      542.30      583.40     43.71 o 
   1   6   8     1437.78     1527.35     55.92 o 
   2   6   8     1401.59     1389.84     18.70 o 
   3   6   8       12.01        9.52      9.68 o 
   4   6   8       46.28       78.29     31.90 o 
   5   6   8      840.98      848.26     36.83 o 
   6   6   8      121.40      147.25     34.59 o 
 -10   7   8       36.18       76.93     14.78 o 
  -9   7   8      164.61      189.96     37.21 o 
  -8   7   8        2.17       24.20     43.23 o 
  -7   7   8      380.91      443.26     39.26 o 
  -6   7   8      167.29      219.46     36.64 o 
  -5   7   8      849.88      794.05     24.94 o 
  -4   7   8      469.21      509.71     37.87 o 
  -3   7   8       53.80       70.88     44.41 o 
  -2   7   8      186.39      169.68     63.44 o 
  -1   7   8      498.59      466.15     37.69 o 
   0   7   8       11.21       19.36     75.66 o 
   1   7   8     1764.67     1686.47     50.66 o 
   2   7   8      583.98      589.04     82.52 o 
   3   7   8      265.12      312.22     28.34 o 
   4   7   8      434.66      483.19     35.07 o 
   5   7   8      234.29      260.17     35.02 o 
 -10   8   8        8.00       16.18     16.78 o 
  -9   8   8       19.53       24.53     37.57 o 
  -8   8   8      745.32      734.84     35.52 o 
  -7   8   8        6.10       13.89     11.00 o 
  -6   8   8     1685.96     1655.17     58.60 o 
  -5   8   8      498.31      497.34     50.17 o 
  -4   8   8       66.89      168.80     36.48 o 
  -3   8   8      804.89      819.18     42.36 o 
  -2   8   8     1286.26     1308.17     70.87 o 
  -1   8   8      297.13      257.35     15.41 o 
   0   8   8     2908.69     2654.29     74.25 o 
   1   8   8       31.48       33.74     28.95 o 
   2   8   8      108.15      145.78     31.39 o 
   3   8   8      136.44      168.71     73.41 o 
   4   8   8      257.55      229.12     26.04 o 
   5   8   8       65.94      127.83     56.67 o 
  -9   9   8      371.96      408.50     27.70 o 
  -8   9   8      125.57      153.41     38.11 o 
  -7   9   8      946.25      812.60     54.37 o 
  -6   9   8      533.85      543.44     46.22 o 
  -5   9   8      159.26      201.28     16.93 o 
  -4   9   8        0.17        3.89      6.37 o 
  -3   9   8      417.04      423.73     41.56 o 
  -2   9   8      345.12      317.79      3.95 o 
  -1   9   8      638.05      622.69     74.35 o 
   0   9   8       38.24       74.63     83.75 o 
   1   9   8      301.67      309.98     18.70 o 
   2   9   8      491.95      461.68     20.68 o 
   3   9   8      112.14      111.10     64.01 o 
   4   9   8      168.44      190.71     18.33 o 
  -9  10   8       73.57      131.45     36.42 o 
  -8  10   8        3.81        4.14      6.85 o 
  -7  10   8        1.79        1.23      8.79 o 
  -6  10   8        0.57        0.00     24.44 o 
  -5  10   8      474.60      552.98     51.35 o 
  -4  10   8        2.43        0.73     15.98 o 
  -3  10   8      207.23      281.45     29.61 o 
  -2  10   8      110.56      114.67     25.47 o 
  -1  10   8      424.13      365.53     25.75 o 
   0  10   8        0.61       10.90     87.13 o 
   1  10   8      184.05      180.56     30.36 o 
   2  10   8       37.59       45.77     44.55 o 
   3  10   8      147.63      137.13     93.80 o 
  -8  11   8        0.01        0.00     11.17 o 
  -7  11   8      121.55      157.65     48.49 o 
  -6  11   8      197.07      208.95     44.78 o 
  -5  11   8        8.22       33.68     15.04 o 
  -4  11   8        6.51        7.71     27.45 o 
  -3  11   8       15.37       38.72     36.49 o 
  -2  11   8       56.48       79.23     19.83 o 
  -1  11   8        0.43        3.20     19.36 o 
   0  11   8        0.00        0.00      0.94 o 
   1  11   8      416.75      412.62     84.97 o 
  -6  12   8      342.93      327.34     55.50 o 
  -5  12   8       31.34       25.36     36.62 o 
  -4  12   8       58.77       76.38     38.97 o 
  -3  12   8      596.21      553.60     84.78 o 
  -2  12   8      170.17      195.78     19.46 o 
  -1  12   8       16.04       28.57     29.04 o 
  -2 -12   9       43.00       52.92     15.82 o 
  -1 -12   9      462.39      442.76     20.47 o 
   0 -12   9       11.34       18.42     34.23 o 
   1 -12   9      462.96      496.66     54.96 o 
   2 -12   9      238.23      260.67     45.11 o 
   3 -12   9       11.90       24.32     26.58 o 
  -4 -11   9       49.07       75.21     32.62 o 
  -3 -11   9       10.78       39.82     38.07 o 
  -2 -11   9      383.33      419.80     38.80 o 
  -1 -11   9      177.73      209.44     20.63 o 
   0 -11   9      450.90      385.42     31.86 o 
   1 -11   9      230.23      325.82     56.64 o 
   2 -11   9       91.83       97.05     33.71 o 
   3 -11   9       73.65       88.19     47.62 o 
   4 -11   9       14.58       43.49     65.67 o 
   5 -11   9      111.78      251.45     53.98 o 
  -5 -10   9       17.01       21.33      8.74 o 
  -4 -10   9       38.38       52.65     31.97 o 
  -3 -10   9      209.00      278.04     42.88 o 
  -2 -10   9      444.27      453.43     17.74 o 
  -1 -10   9       57.63       45.26     27.31 o 
   0 -10   9        1.62       16.27     17.72 o 
   1 -10   9        0.50        0.00      5.55 o 
   2 -10   9      142.12      207.56     39.29 o 
   3 -10   9       51.47       98.72     16.73 o 
   4 -10   9      239.70      233.62     23.78 o 
   5 -10   9       65.44      115.30     31.79 o 
   6 -10   9        0.56       18.27     37.79 o 
  -6  -9   9        0.41        9.55     20.27 o 
  -5  -9   9      254.55      291.16     12.83 o 
  -4  -9   9      141.99      166.70     33.23 o 
  -3  -9   9      158.68      199.75     36.90 o 
  -2  -9   9       33.63       49.15     25.76 o 
  -1  -9   9        0.55        0.00      0.66 o 
   0  -9   9        0.46        4.56     12.53 o 
   1  -9   9      126.11      217.75     54.28 o 
   2  -9   9      586.37      511.88     45.97 o 
   3  -9   9       47.89       62.05     35.63 o 
   4  -9   9      139.03      124.27      6.06 o 
   5  -9   9      161.35      168.40     21.56 o 
   6  -9   9       17.68       26.41      9.04 o 
   7  -9   9       25.74       26.52     14.38 o 
  -7  -8   9       35.26       67.16     54.50 o 
  -6  -8   9      133.55      132.32     11.95 o 
  -5  -8   9      323.24      330.20     15.16 o 
  -4  -8   9       33.32       43.05     68.52 o 
  -3  -8   9        6.14       15.84     23.86 o 
  -2  -8   9       20.94       30.96     49.96 o 
  -1  -8   9      197.02      212.73     37.50 o 
   0  -8   9        0.36        9.04     48.99 o 
   1  -8   9      978.58      966.70     47.46 o 
   2  -8   9      542.28      524.32     46.80 o 
   3  -8   9       23.45       47.78     34.31 o 
   4  -8   9      906.31      773.02     14.36 o 
   5  -8   9      230.64      230.16     22.98 o 
   6  -8   9        0.19       10.89     20.20 o 
   7  -8   9      520.37      544.33     34.19 o 
  -8  -7   9      123.14       96.95     20.11 o 
  -7  -7   9       27.31       37.50     20.40 o 
  -6  -7   9      783.67      713.35     41.64 o 
  -5  -7   9      618.60      602.91     16.32 o 
  -4  -7   9       86.61      237.76     60.13 o 
  -3  -7   9      699.59      725.04     57.12 o 
  -2  -7   9     1229.39     1221.10     51.55 o 
  -1  -7   9       46.05       77.34     21.54 o 
   0  -7   9     3017.56     2991.30     36.61 o 
   1  -7   9      117.10      136.56     32.54 o 
   2  -7   9      133.54      146.63     16.55 o 
   3  -7   9       41.71       30.64     11.06 o 
   4  -7   9      166.24      274.56     41.22 o 
   5  -7   9       31.17       31.12     10.86 o 
   6  -7   9      262.69      310.47     22.82 o 
   7  -7   9       68.66       75.93     10.24 o 
  -8  -6   9       14.86       23.71     12.75 o 
  -7  -6   9      369.41      320.57     18.33 o 
  -6  -6   9      528.90      479.55     26.79 o 
  -5  -6   9       44.00       72.25     67.49 o 
  -4  -6   9      263.08      347.91     37.86 o 
  -3  -6   9      977.28      904.22     20.30 o 
  -2  -6   9      599.02      616.78     47.98 o 
  -1  -6   9      291.63      312.21     32.76 o 
   0  -6   9        0.63        7.04     13.89 o 
   1  -6   9      486.54      489.35     33.02 o 
   2  -6   9        3.31       11.75      8.89 o 
   3  -6   9      199.14      263.02     27.38 o 
   4  -6   9      436.40      458.03     29.21 o 
   5  -6   9      227.11      263.70     25.60 o 
   6  -6   9       14.36       22.11      5.82 o 
   7  -6   9       32.95       73.59     38.21 o 
   8  -6   9        8.49       35.61     49.48 o 
  -9  -5   9       43.41       42.77     22.56 o 
  -8  -5   9      111.78      180.09     93.90 o 
  -7  -5   9        0.61        3.09     46.38 o 
  -6  -5   9       54.31       52.17     55.50 o 
  -5  -5   9        7.44       12.96     64.79 o 
  -4  -5   9      719.86      673.82      7.90 o 
  -3  -5   9      864.93      864.34     47.62 o 
  -2  -5   9      139.41      139.01      5.98 o 
  -1  -5   9      652.29      572.80     44.93 o 
   0  -5   9     1087.44     1193.11     73.17 o 
   1  -5   9       91.09      105.03     19.65 o 
   2  -5   9       22.31       75.19     59.47 o 
   3  -5   9      740.18      830.39     39.21 o 
   4  -5   9      228.23      291.39     29.89 o 
   5  -5   9      423.26      514.35     54.10 o 
   6  -5   9       30.76       32.69     41.24 o 
   7  -5   9      187.85      291.10     51.29 o 
   8  -5   9       79.50       83.84     16.68 o 
  -9  -4   9        3.99        0.00     48.41 o 
  -8  -4   9       40.93       46.90     83.65 o 
  -7  -4   9      365.32      357.35     45.21 o 
  -6  -4   9       97.11       92.25     65.90 o 
  -5  -4   9      506.93      616.51     68.51 o 
  -4  -4   9      580.87      593.98     30.82 o 
  -3  -4   9      325.90      352.76     22.24 o 
  -2  -4   9      236.84      258.78     28.34 o 
  -1  -4   9        1.27       32.64     36.95 o 
   0  -4   9        1.08       13.71     15.93 o 
   1  -4   9     4031.49     3659.57     35.70 o 
   2  -4   9      460.68      497.92     49.50 o 
   3  -4   9      491.52      451.64     41.45 o 
   4  -4   9     1529.62     1433.39    219.42 o 
   5  -4   9       78.92      195.07     38.44 o 
   6  -4   9      391.63      355.61     49.22 o 
   7  -4   9      924.42      892.12     43.67 o 
   8  -4   9        7.95       48.74     28.33 o 
 -10  -3   9       42.55       57.15     65.98 o 
  -9  -3   9        2.19       11.75     19.36 o 
  -8  -3   9       91.53      118.33      8.65 o 
  -7  -3   9      219.50      270.88     43.42 o 
  -6  -3   9      702.48      687.26     34.21 o 
  -5  -3   9       24.88       50.16     37.38 o 
  -4  -3   9       58.73      113.72     34.46 o 
  -3  -3   9       46.17       54.87     15.30 o 
  -2  -3   9     1815.82     1884.56     49.64 o 
  -1  -3   9      878.80      834.45     29.35 o 
   0  -3   9     8571.38     8212.53     66.12 o 
   1  -3   9       16.47       30.53     15.27 o 
   2  -3   9     1376.33     1327.70     49.80 o 
   3  -3   9      152.74      162.53     42.29 o 
   4  -3   9      191.89      220.32     42.90 o 
   5  -3   9      330.36      429.50     59.82 o 
   6  -3   9     1879.74     1948.66     76.27 o 
   7  -3   9       44.96       38.71     14.38 o 
   8  -3   9       18.43       47.97     31.25 o 
 -10  -2   9      148.80      262.99     82.43 o 
  -9  -2   9      615.20      623.25     46.62 o 
  -8  -2   9       31.09       35.72     96.90 o 
  -7  -2   9     1056.25     1191.14     42.20 o 
  -6  -2   9       83.40      119.65     57.05 o 
  -5  -2   9      116.16      176.51     25.94 o 
  -4  -2   9      666.93      641.65     17.06 o 
  -3  -2   9     5475.18     4878.23    126.14 o 
  -2  -2   9      175.19      198.25     23.99 o 
  -1  -2   9     7437.16     6927.60     25.03 o 
   0  -2   9        1.95        1.61      5.03 o 
   1  -2   9      828.74      821.61     32.38 o 
   2  -2   9        9.78       13.99     41.57 o 
   3  -2   9      502.31      498.22     23.01 o 
   4  -2   9      450.56      485.37     30.97 o 
   5  -2   9     1104.90     1158.20     61.33 o 
   6  -2   9      268.25      333.72     32.38 o 
   7  -2   9       42.81      122.75     36.48 o 
   8  -2   9        3.20        6.26      4.51 o 
 -10  -1   9      577.85      561.78     47.09 o 
  -9  -1   9        6.82       14.10     19.36 o 
  -8  -1   9      893.61      894.13     28.86 o 
  -7  -1   9      133.17      206.03     75.19 o 
  -6  -1   9       23.31       38.91     83.46 o 
  -5  -1   9     1570.62     1603.67     27.73 o 
  -4  -1   9      956.78      843.86     42.90 o 
  -3  -1   9      933.64      833.32     22.13 o 
  -2  -1   9     1037.16     1006.23     39.64 o 
  -1  -1   9      204.96      225.74     25.01 o 
   0  -1   9      391.17      417.65     30.54 o 
   1  -1   9        0.11        0.07      6.56 o 
   2  -1   9      201.71      223.84     44.69 o 
   3  -1   9      729.41      724.08     33.25 o 
   4  -1   9       65.56      203.23     68.85 o 
   5  -1   9        9.38       49.88     69.19 o 
   6  -1   9        3.05        0.00     30.73 o 
   7  -1   9      126.76      174.82     29.89 o 
   8  -1   9       10.59       17.29     34.78 o 
  -9   0   9      185.44      290.43     69.93 o 
  -8   0   9       23.73       31.67      7.80 o 
  -7   0   9      127.95      123.13     33.46 o 
  -6   0   9      329.52      403.50     88.92 o 
  -5   0   9      221.15      208.50     46.76 o 
  -4   0   9     3805.07     3473.33     26.85 o 
  -3   0   9       98.44      115.34     22.85 o 
  -2   0   9      353.33      373.78     22.20 o 
  -1   0   9      345.26      328.08     35.08 o 
   0   0   9       74.95      152.01     28.70 o 
   1   0   9       43.92       55.80      5.29 o 
   2   0   9     2225.18     2072.59     42.01 o 
   3   0   9      188.23      245.16     22.46 o 
   4   0   9        1.90        7.47      9.22 o 
   5   0   9        0.33        4.24     17.31 o 
   6   0   9      584.89      515.41     43.05 o 
   7   0   9      104.28      158.67     23.22 o 
   8   0   9      221.82      341.28     58.49 o 
 -11   1   9      389.34      444.01     78.39 o 
 -10   1   9       66.12       64.20      4.14 o 
  -9   1   9       89.81      112.51     98.13 o 
  -8   1   9       70.57       98.03     73.97 o 
  -7   1   9      345.96      355.66     18.23 o 
  -6   1   9      280.36      338.92     21.71 o 
  -5   1   9     2732.48     2807.33     65.75 o 
  -4   1   9        2.35        3.39     12.69 o 
  -3   1   9      490.32      490.67     29.18 o 
  -2   1   9      222.49      251.37     35.11 o 
  -1   1   9     2294.78     2458.37     38.00 o 
   0   1   9     5151.98     4996.88     39.56 o 
   1   1   9      280.43      283.13     19.36 o 
   2   1   9      989.58      934.83     72.37 o 
   3   1   9      152.68      186.88     41.73 o 
   4   1   9      734.11      890.72     40.84 o 
   5   1   9      483.21      472.26     32.07 o 
   6   1   9     1082.19     1004.70     23.78 o 
   7   1   9        6.55       13.08     19.01 o 
   8   1   9      397.42      390.30     41.50 o 
 -11   2   9        2.72        0.00      0.94 o 
 -10   2   9      196.99      306.41     59.68 o 
  -9   2   9      381.66      335.45      1.22 o 
  -8   2   9       45.12       52.16     16.07 o 
  -7   2   9      197.55      272.39     35.93 o 
  -6   2   9      934.00      928.84     27.40 o 
  -5   2   9      391.92      419.80     33.65 o 
  -4   2   9      698.76      639.80     48.88 o 
  -3   2   9        1.65       37.67     55.08 o 
  -2   2   9     1970.49     2059.98     49.52 o 
  -1   2   9     5549.86     5146.35     65.28 o 
   0   2   9        1.67        3.17      4.73 o 
   1   2   9     3147.35     3000.43     22.69 o 
   2   2   9     1134.04     1153.47     14.55 o 
   3   2   9        9.21       31.88     60.45 o 
   4   2   9      265.46      280.79     26.59 o 
   5   2   9      863.37      826.39     38.87 o 
   6   2   9      137.74      136.72     24.25 o 
   7   2   9        2.98       57.11     19.40 o 
 -11   3   9       28.25       53.10     41.92 o 
 -10   3   9      607.40      614.23     55.55 o 
  -9   3   9       28.62       37.22     23.87 o 
  -8   3   9      776.19      704.66     21.60 o 
  -7   3   9      110.40      119.03     13.39 o 
  -6   3   9     2203.31     1939.89    119.18 o 
  -5   3   9     3223.29     3367.76     66.32 o 
  -4   3   9      392.41      431.00     40.04 o 
  -3   3   9       47.16      136.99     36.36 o 
  -2   3   9     1004.68      891.79    243.34 o 
  -1   3   9      801.50      779.86     20.58 o 
   0   3   9      886.80      823.50     31.67 o 
   1   3   9      991.13      947.58     22.42 o 
   2   3   9       17.81       48.58     55.49 o 
   3   3   9      161.09      301.84     62.80 o 
   4   3   9      503.46      485.53     10.86 o 
   5   3   9      644.46      613.37     25.19 o 
   6   3   9       93.85      139.08     43.80 o 
   7   3   9        1.12        0.00      0.66 o 
 -11   4   9       58.37       78.29     53.01 o 
 -10   4   9       34.06       86.00     15.04 o 
  -9   4   9      276.84      274.54     42.48 o 
  -8   4   9      131.71      230.98     37.12 o 
  -7   4   9      135.89      165.60     29.49 o 
  -6   4   9      304.93      312.70     31.89 o 
  -5   4   9       41.41       57.49     16.50 o 
  -4   4   9     1010.38      967.99     81.30 o 
  -3   4   9      256.40      273.93     16.40 o 
  -2   4   9      421.03      470.65     32.63 o 
  -1   4   9      189.10      225.69     21.93 o 
   0   4   9       12.58       31.11     85.44 o 
   1   4   9        6.12       35.25     64.20 o 
   2   4   9      702.25      702.89     26.74 o 
   3   4   9     1377.73     1263.12     22.26 o 
   4   4   9     2284.83     2228.08    102.36 o 
   5   4   9      116.45      109.64     30.46 o 
   6   4   9       12.66        7.90     41.07 o 
   7   4   9        2.66        0.97      7.05 o 
 -10   5   9       94.28       92.58     12.58 o 
  -9   5   9        6.03       23.72     47.57 o 
  -8   5   9       35.67       72.73     48.66 o 
  -7   5   9       69.60       94.63     52.49 o 
  -6   5   9        7.72       20.76     34.77 o 
  -5   5   9      633.68      686.32     60.76 o 
  -4   5   9        2.52       13.32     21.23 o 
  -3   5   9     1594.67     1525.44     26.72 o 
  -2   5   9       98.19      130.94     48.41 o 
  -1   5   9       57.33       95.87     70.58 o 
   0   5   9      374.03      445.42     51.60 o 
   1   5   9       78.13      183.28     92.58 o 
   2   5   9      988.42      948.93     27.46 o 
   3   5   9     1374.78     1407.26     37.74 o 
   4   5   9      129.22      180.29     16.21 o 
   5   5   9      456.72      456.02     26.22 o 
   6   5   9      162.33      209.75     53.98 o 
 -10   6   9        2.31        5.92     13.69 o 
  -9   6   9       83.16       89.64     48.53 o 
  -8   6   9        1.66        6.49     47.99 o 
  -7   6   9      168.17      315.72     59.46 o 
  -6   6   9      530.13      512.12      7.70 o 
  -5   6   9      966.11     1024.34     49.91 o 
  -4   6   9       75.84       84.69      9.82 o 
  -3   6   9       55.82       86.53     45.37 o 
  -2   6   9     1044.50      985.80     30.88 o 
  -1   6   9     1123.84     1050.53      5.92 o 
   0   6   9        3.87       21.90     19.36 o 
   1   6   9     1161.07     1347.82     75.00 o 
   2   6   9        1.35        2.07      9.68 o 
   3   6   9      545.38      556.76     22.09 o 
   4   6   9      796.83      730.70     14.24 o 
   5   6   9      416.56      378.92     54.84 o 
 -10   7   9       79.48       85.82     34.49 o 
  -9   7   9        0.58        3.63     18.95 o 
  -8   7   9      365.63      396.39     30.91 o 
  -7   7   9        1.24       17.05     12.74 o 
  -6   7   9     1647.08     1624.57     73.69 o 
  -5   7   9     1045.43      988.01     10.59 o 
  -4   7   9       87.60      174.58     26.46 o 
  -3   7   9      518.77      554.52     54.16 o 
  -2   7   9      710.66      670.36     39.75 o 
  -1   7   9       79.20      214.67     72.75 o 
   0   7   9       96.28      169.75     71.90 o 
   1   7   9      169.09      256.03     89.67 o 
   2   7   9      329.10      428.88     70.68 o 
   3   7   9      188.72      226.33     93.71 o 
   4   7   9      130.03      150.57     34.21 o 
   5   7   9      111.38      140.78     40.56 o 
  -9   8   9      697.72      691.24     36.04 o 
  -8   8   9        0.18        0.00      9.10 o 
  -7   8   9     1421.19     1278.21     25.52 o 
  -6   8   9      652.13      627.95     36.49 o 
  -5   8   9       65.61      198.85     52.78 o 
  -4   8   9        6.17       46.49     13.33 o 
  -3   8   9      952.45      936.20     49.70 o 
  -2   8   9      248.06      240.94     32.26 o 
  -1   8   9      388.25      333.48     44.83 o 
   0   8   9        0.12       10.53     68.99 o 
   1   8   9      498.25      581.33     58.65 o 
   2   8   9       46.85       64.29    101.60 o 
   3   8   9       47.74       57.43     45.12 o 
   4   8   9      356.02      408.67     86.10 o 
  -9   9   9       39.06       37.60      9.44 o 
  -8   9   9      293.16      319.88     41.90 o 
  -7   9   9        3.88        3.98      9.34 o 
  -6   9   9        2.49        2.99      3.00 o 
  -5   9   9      331.53      305.15     14.47 o 
  -4   9   9        1.04        0.00      4.89 o 
  -3   9   9     1062.30     1002.54     24.63 o 
  -2   9   9       91.90       91.26     34.96 o 
  -1   9   9      612.69      678.14     86.85 o 
   0   9   9       14.63       62.22     84.87 o 
   1   9   9      278.64      321.64     40.98 o 
   2   9   9      186.24      173.51     18.52 o 
   3   9   9      238.61      378.31     95.49 o 
  -8  10   9        0.52        0.00     25.61 o 
  -7  10   9      175.90      207.52     37.27 o 
  -6  10   9      223.18      220.24     25.61 o 
  -5  10   9      104.08      174.13     31.49 o 
  -4  10   9      343.76      367.01     28.53 o 
  -3  10   9        4.37        5.46      9.63 o 
  -2  10   9      275.27      238.27      1.32 o 
  -1  10   9      130.62      230.37     70.30 o 
   0  10   9        1.59        3.10     19.36 o 
   1  10   9      152.82      242.87     79.70 o 
   2  10   9        7.31       40.32     82.24 o 
  -7  11   9      138.57      181.85     19.83 o 
  -6  11   9      223.75      240.84     60.52 o 
  -5  11   9        8.31       15.61     18.46 o 
  -4  11   9      375.61      370.71     19.67 o 
  -3  11   9      327.24      408.20     65.70 o 
  -2  11   9       10.28       39.29     51.41 o 
  -1  11   9       75.60       76.04      9.21 o 
   0  11   9      864.38      837.46     49.44 o 
  -4  12   9      212.21      304.81     69.83 o 
  -3  12   9      274.19      284.42     69.83 o 
  -3 -11  10      148.16      230.28     27.23 o 
  -2 -11  10      257.42      253.31     21.48 o 
  -1 -11  10       91.44       98.54     22.81 o 
   0 -11  10        6.96       11.68     43.71 o 
   1 -11  10        1.13        2.20      8.06 o 
   2 -11  10        1.62        4.32     13.69 o 
   3 -11  10        7.81        5.66      1.41 o 
  -4 -10  10       38.33       52.00     19.86 o 
  -3 -10  10      140.57      158.44     18.28 o 
  -2 -10  10       55.89       86.00     39.27 o 
  -1 -10  10        9.09       27.56     43.63 o 
   0 -10  10       90.38      151.96     52.66 o 
   1 -10  10       54.24       80.83     49.90 o 
   2 -10  10      505.16      539.36     38.42 o 
   3 -10  10      180.29      203.23     21.15 o 
   4 -10  10       11.38       28.46     55.50 o 
   5 -10  10      207.19      221.79     34.02 o 
  -5  -9  10      110.03      100.02      8.98 o 
  -4  -9  10       71.12       75.94      6.71 o 
  -3  -9  10       10.61       39.13     33.51 o 
  -2  -9  10       91.51       97.11     21.83 o 
  -1  -9  10      276.29      238.75     22.28 o 
   0  -9  10        0.38        0.00      4.09 o 
   1  -9  10      816.66      740.41     27.73 o 
   2  -9  10       30.14       46.43     43.35 o 
   3  -9  10      314.36      323.32     55.25 o 
   4  -9  10      532.61      504.52     18.55 o 
   5  -9  10       11.68       27.23     56.38 o 
   6  -9  10       22.45       25.83     14.00 o 
  -6  -8  10      412.05      388.56     41.63 o 
  -5  -8  10      105.41      123.22     49.98 o 
  -4  -8  10       31.06       70.80     41.17 o 
  -3  -8  10      897.80      785.14     20.16 o 
  -2  -8  10      759.89      746.88     20.57 o 
  -1  -8  10        3.32        2.24      3.10 o 
   0  -8  10     1869.87     1677.67     39.41 o 
   1  -8  10       37.80       74.53     70.71 o 
   2  -8  10      311.56      324.50     51.60 o 
   3  -8  10      187.20      235.26     19.78 o 
   4  -8  10       12.47       23.90     32.57 o 
   5  -8  10       98.37       80.00      9.92 o 
   6  -8  10      201.71      185.94     20.40 o 
  -7  -7  10      398.02      344.79      3.12 o 
  -6  -7  10      474.54      556.16     55.12 o 
  -5  -7  10        2.01       12.91     52.98 o 
  -4  -7  10      622.85      593.50     51.15 o 
  -3  -7  10       91.46      175.68     26.57 o 
  -2  -7  10      823.05      811.38     40.28 o 
  -1  -7  10      664.04      641.30     46.20 o 
   0  -7  10       23.18       50.68     41.44 o 
   1  -7  10        7.52       21.52     19.71 o 
   2  -7  10        0.94        9.73     15.81 o 
   3  -7  10        2.13       14.47     35.03 o 
   4  -7  10      521.70      520.86     34.29 o 
   5  -7  10      201.39      211.83     25.97 o 
   6  -7  10       31.84       39.79     19.50 o 
   7  -7  10        1.30        3.03     19.97 o 
  -8  -6  10      306.85      285.54     22.28 o 
  -7  -6  10       11.73       13.63     54.70 o 
  -6  -6  10        0.31        0.00      2.40 o 
  -5  -6  10       99.94      133.77     37.89 o 
  -4  -6  10      142.65      153.96     34.44 o 
  -3  -6  10      485.71      492.59     33.51 o 
  -2  -6  10        1.14       18.42     19.86 o 
  -1  -6  10       43.42       49.41     27.11 o 
   0  -6  10        1.66       15.36     44.52 o 
   1  -6  10      619.42      579.46     27.56 o 
   2  -6  10      166.07      145.85     61.77 o 
   3  -6  10      833.81      791.16     24.67 o 
   4  -6  10       43.79       50.35     22.74 o 
   5  -6  10       58.88       80.74     54.31 o 
   6  -6  10        3.19        5.36     27.45 o 
   7  -6  10      173.07      174.24     17.41 o 
  -8  -5  10       12.98       25.19     12.69 o 
  -7  -5  10        5.93       32.43     38.63 o 
  -6  -5  10      102.16      130.62     28.43 o 
  -5  -5  10       27.76      117.83     63.84 o 
  -4  -5  10      799.88      717.72     20.64 o 
  -3  -5  10      127.59      130.26     70.77 o 
  -2  -5  10       73.49       92.35     15.98 o 
  -1  -5  10      190.54      328.87     64.87 o 
   0  -5  10        0.01        0.00      7.04 o 
   1  -5  10      609.90      652.44     32.24 o 
   2  -5  10      173.13      252.99     37.74 o 
   3  -5  10      775.15      733.25     41.90 o 
   4  -5  10      532.96      531.23     20.49 o 
   5  -5  10       53.89       87.62     25.38 o 
   6  -5  10      791.21      767.87     34.53 o 
   7  -5  10      426.14      364.03     43.24 o 
  -9  -4  10       19.89       93.99     44.36 o 
  -8  -4  10       15.61       23.22     64.38 o 
  -7  -4  10      457.70      442.88     12.22 o 
  -6  -4  10      267.39      299.74     23.69 o 
  -5  -4  10      101.72      138.13     48.93 o 
  -4  -4  10      163.28      169.79     13.96 o 
  -3  -4  10      533.66      544.35     58.47 o 
  -2  -4  10        1.89       12.03     61.61 o 
  -1  -4  10        2.54        6.69      9.08 o 
   0  -4  10     7903.58     7281.52     43.81 o 
   1  -4  10        4.04        4.03      9.22 o 
   2  -4  10      450.34      478.15     35.08 o 
   3  -4  10     1055.31     1207.91     52.07 o 
   4  -4  10        0.94       43.71     46.20 o 
   5  -4  10      454.75      416.10     25.42 o 
   6  -4  10      926.87      829.60     11.56 o 
   7  -4  10       46.62       44.27      4.32 o 
  -9  -3  10      105.62      113.73     30.08 o 
  -8  -3  10        9.87      110.34     37.97 o 
  -7  -3  10     2312.48     2570.08     95.96 o 
  -6  -3  10       92.16      134.12     16.73 o 
  -5  -3  10      342.69      398.33     53.48 o 
  -4  -3  10      458.10      449.24     22.93 o 
  -3  -3  10      205.95      227.22     17.06 o 
  -2  -3  10       33.10       44.29     19.21 o 
  -1  -3  10     8000.46     7549.58     46.54 o 
   0  -3  10       39.23       45.74     48.72 o 
   1  -3  10     2314.17     2255.55     58.89 o 
   2  -3  10      202.35      230.67     15.73 o 
   3  -3  10       93.59      109.41      7.05 o 
   4  -3  10       28.95       59.23     41.79 o 
   5  -3  10      551.31      514.34     55.44 o 
   6  -3  10      243.14      259.69     24.72 o 
   7  -3  10       39.08       45.20     21.41 o 
 -10  -2  10      176.53      170.50     68.24 o 
  -9  -2  10       11.32       10.15     75.76 o 
  -8  -2  10     1353.93     1229.40     22.46 o 
  -7  -2  10      226.90      249.26     35.15 o 
  -6  -2  10       16.30       24.06     77.45 o 
  -5  -2  10      288.21      287.14     11.65 o 
  -4  -2  10       89.79       98.60     25.66 o 
  -3  -2  10        3.83       29.73     32.86 o 
  -2  -2  10     1853.81     1684.57    118.95 o 
  -1  -2  10      704.44      713.31     20.93 o 
   0  -2  10       40.25       42.33     32.56 o 
   1  -2  10       61.87       62.46     31.71 o 
   2  -2  10       87.81      102.23     24.29 o 
   3  -2  10      529.19      504.39     27.87 o 
   4  -2  10      542.55      553.02     37.57 o 
   5  -2  10      770.64      692.14     54.66 o 
   6  -2  10        2.08       25.21     24.40 o 
   7  -2  10       50.57       78.76     56.25 o 
 -10  -1  10      146.96      174.35      8.08 o 
  -9  -1  10      446.22      374.83      0.19 o 
  -8  -1  10        0.03        0.00     33.93 o 
  -7  -1  10       10.68       14.85     36.84 o 
  -6  -1  10       78.45       91.73     38.07 o 
  -5  -1  10      144.56      187.89     15.04 o 
  -4  -1  10      129.96      144.22     43.52 o 
  -3  -1  10      121.10      139.41     47.14 o 
  -2  -1  10       10.40       13.92      8.33 o 
  -1  -1  10      296.10      300.58     19.01 o 
   0  -1  10       26.79       29.83     54.48 o 
   1  -1  10        2.13        9.30     10.77 o 
   2  -1  10     1137.33     1158.62     78.39 o 
   3  -1  10      105.06      186.45     45.42 o 
   4  -1  10       11.82       25.77     19.51 o 
   5  -1  10       92.09      167.30     44.62 o 
   6  -1  10      331.25      365.34     42.01 o 
   7  -1  10       39.40       69.37     55.76 o 
 -10   0  10        4.33       30.36     27.26 o 
  -5   0  10      340.29      423.71     88.07 o 
  -4   0  10       94.36      114.03     17.99 o 
  -3   0  10        2.26        0.79     30.45 o 
  -2   0  10      142.58      188.08     46.51 o 
  -1   0  10      590.97      609.22     60.81 o 
   0   0  10     1039.50      976.97      8.26 o 
   1   0  10      416.09      383.57     15.49 o 
   2   0  10     1980.68     1811.87     19.17 o 
   3   0  10      336.98      380.53     43.28 o 
   4   0  10      696.53      723.02     31.02 o 
   5   0  10      192.22      195.78     43.99 o 
   6   0  10      409.03      411.11     21.72 o 
   7   0  10       16.72       26.32     68.52 o 
 -10   1  10        1.21        3.76     19.36 o 
  -9   1  10        0.31       28.76     93.43 o 
  -8   1  10        0.03        0.00      9.68 o 
  -7   1  10     1626.50     1772.66     87.13 o 
  -6   1  10       55.11      109.04     61.38 o 
  -5   1  10       80.31       83.29     30.50 o 
  -4   1  10      335.40      366.47     48.41 o 
  -3   1  10      139.34      161.47     46.92 o 
  -2   1  10     1004.42      934.10     48.02 o 
  -1   1  10     2825.20     2578.79     85.53 o 
   0   1  10        0.14        4.74      4.74 o 
   1   1  10     3711.84     3414.58     46.76 o 
   2   1  10      187.13      227.29     39.15 o 
   3   1  10      279.81      333.85     43.24 o 
   4   1  10      188.05      229.07     29.42 o 
   5   1  10      403.93      386.01     28.02 o 
   6   1  10      148.54      205.75     32.76 o 
   7   1  10      324.68      298.83     14.90 o 
 -10   2  10      105.69      217.31     52.07 o 
  -9   2  10        1.31       10.43     35.53 o 
  -8   2  10     2182.04     2154.17    102.36 o 
  -7   2  10       52.28      101.97     14.94 o 
  -6   2  10      953.87     1003.85     58.11 o 
  -5   2  10     2029.55     2062.54     49.11 o 
  -4   2  10     1456.19     1358.50     12.08 o 
  -3   2  10      229.04      272.12     47.39 o 
  -2   2  10     1129.33     1086.20     45.45 o 
  -1   2  10     1268.45     1325.64     15.13 o 
   0   2  10      797.03      816.03     61.94 o 
   1   2  10      695.53      699.37     23.14 o 
   2   2  10       47.10       72.27     28.41 o 
   3   2  10       17.03       68.36     63.77 o 
   4   2  10      517.08      466.43     31.11 o 
   5   2  10      453.17      477.26     25.64 o 
   6   2  10      121.99      151.21     16.19 o 
   7   2  10        9.72       10.60     15.23 o 
 -10   3  10        5.44        9.02     67.86 o 
  -9   3  10     1146.90     1334.85     99.82 o 
  -8   3  10      123.90      150.90     39.12 o 
  -7   3  10      392.77      381.97     22.89 o 
  -6   3  10      277.37      313.68     32.14 o 
  -5   3  10       31.45       43.92     28.62 o 
  -4   3  10        0.76       62.45     24.58 o 
  -3   3  10      253.57      219.06     66.69 o 
  -2   3  10      934.10      966.76     21.90 o 
  -1   3  10        2.57       13.39     12.44 o 
   0   3  10       22.66       75.66     80.64 o 
   1   3  10        5.81        2.82      0.94 o 
   2   3  10      287.58      316.67     20.82 o 
   3   3  10      283.79      285.27     16.92 o 
   4   3  10      324.95      290.44     29.80 o 
   5   3  10       49.77      100.44     52.31 o 
   6   3  10       11.69       29.28     65.84 o 
 -10   4  10      195.32      201.52    102.07 o 
  -9   4  10      226.94      215.07     36.99 o 
  -8   4  10        0.61       27.16     20.77 o 
  -7   4  10      144.91      133.11     27.41 o 
  -6   4  10       55.36       81.33     58.77 o 
  -5   4  10     1599.34     1610.05     39.73 o 
  -4   4  10      366.88      420.31     35.97 o 
  -3   4  10      456.08      455.49     33.23 o 
  -2   4  10       14.68       94.70     39.09 o 
  -1   4  10       21.77       44.93     29.09 o 
   0   4  10        0.64       10.62     87.13 o 
   1   4  10      242.44      283.85     76.13 o 
   2   4  10     1129.32     1199.98     79.42 o 
   3   4  10      269.75      275.86     72.28 o 
   4   4  10      388.48      397.84     29.77 o 
   5   4  10       95.94       89.16     44.07 o 
   6   4  10        1.01        3.29     27.45 o 
 -10   5  10      253.35      307.91     61.38 o 
  -9   5  10       83.96       97.52     36.21 o 
  -8   5  10        6.37       31.42     24.18 o 
  -7   5  10      126.44      254.53     58.84 o 
  -6   5  10      454.93      486.70     40.33 o 
  -5   5  10      361.61      344.38     33.30 o 
  -4   5  10      184.70      332.62     62.66 o 
  -3   5  10      342.58      429.66     64.83 o 
  -2   5  10      291.09      288.23     46.76 o 
  -1   5  10      669.31      716.40     47.09 o 
   0   5  10        1.18        4.32      9.68 o 
   1   5  10     1908.23     1848.89     96.53 o 
   2   5  10        9.09        7.52      9.68 o 
   3   5  10      397.45      365.62     18.52 o 
   4   5  10      696.72      678.45     20.58 o 
   5   5  10      430.15      502.86     46.17 o 
 -10   6  10       24.00       64.67     63.87 o 
  -9   6  10        3.83        8.08     18.83 o 
  -8   6  10      169.89      153.31     64.20 o 
  -7   6  10       96.21       99.98     10.29 o 
  -6   6  10     1132.06     1055.92     36.11 o 
  -5   6  10      816.65      819.08     31.78 o 
  -4   6  10       91.17       89.11      9.08 o 
  -3   6  10     3000.34     2721.56     10.23 o 
  -2   6  10      633.65      603.51     24.00 o 
  -1   6  10      103.92      102.64     23.69 o 
   0   6  10      506.37      472.11     17.95 o 
   1   6  10      112.53      214.11     44.18 o 
   2   6  10       13.77       21.43     48.41 o 
   3   6  10      459.51      498.90     52.54 o 
   4   6  10       45.00       78.20    100.01 o 
   5   6  10       12.61       53.57     72.56 o 
  -9   7  10      395.31      476.99     55.17 o 
  -8   7  10        7.26       27.21     40.16 o 
  -7   7  10     1189.30     1065.72     32.05 o 
  -6   7  10      540.53      533.28     19.73 o 
  -5   7  10       90.47      214.04     55.27 o 
  -4   7  10      516.08      580.22     54.56 o 
  -3   7  10     1157.08     1242.37     41.67 o 
  -2   7  10       39.42       65.79     49.81 o 
  -1   7  10       86.77       94.84     64.38 o 
   0   7  10        3.56        2.82      0.94 o 
   1   7  10      550.47      580.96     91.64 o 
   2   7  10        0.56        1.60     96.90 o 
   3   7  10        0.12        3.10     60.81 o 
   4   7  10      298.05      312.42     86.66 o 
  -9   8  10        6.98       23.02     12.59 o 
  -8   8  10      308.24      324.78     51.74 o 
  -7   8  10       15.09       37.28     29.55 o 
  -6   8  10       74.40       93.97     31.92 o 
  -5   8  10      175.84      171.76     17.17 o 
  -4   8  10       44.27       40.67     21.34 o 
  -3   8  10      259.31      386.06     65.52 o 
  -2   8  10      315.13      436.30     98.31 o 
  -1   8  10       16.03       23.97     16.07 o 
   0   8  10      444.84      544.68     71.71 o 
   1   8  10       99.31      112.04     22.09 o 
   2   8  10      158.71      155.55     50.94 o 
   3   8  10       62.01       81.49     70.49 o 
  -8   9  10       27.89       52.59     47.68 o 
  -7   9  10      117.79      190.78     31.35 o 
  -6   9  10      135.02      109.71      3.00 o 
  -5   9  10      162.61      216.02     26.01 o 
  -4   9  10      417.40      407.34     27.01 o 
  -3   9  10       65.23       74.35     73.59 o 
  -2   9  10       17.60       25.47     58.09 o 
  -1   9  10      114.70      158.56     11.94 o 
   0   9  10        0.73        8.46     66.17 o 
   1   9  10      190.30      241.37     56.68 o 
   2   9  10       24.26       32.99     96.90 o 
  -7  10  10      333.65      403.75     46.56 o 
  -6  10  10      272.50      328.41     48.03 o 
  -5  10  10       10.87        8.22     27.12 o 
  -4  10  10      157.55      147.92     32.48 o 
  -3  10  10      304.15      298.14     35.43 o 
  -2  10  10       13.51       17.76     20.96 o 
  -1  10  10       66.63       83.93     62.60 o 
   0  10  10     1284.28     1148.85     23.87 o 
   1  10  10       33.56       42.95     30.17 o 
  -5  11  10      105.18      108.08     41.31 o 
  -4  11  10      233.45      218.62     14.57 o 
  -3  11  10      615.36      567.80     45.30 o 
  -2  11  10       23.34       41.07     19.36 o 
  -1 -11  11        0.76        0.00      0.66 o 
   0 -11  11       86.55      114.10     68.91 o 
   1 -11  11       26.02       58.30     66.36 o 
  -3 -10  11        0.11        0.00      1.60 o 
  -2 -10  11       29.71       23.40     13.56 o 
  -1 -10  11       83.30       93.93     49.86 o 
   0 -10  11       48.14       68.84     52.27 o 
   1 -10  11      579.56      543.60     19.93 o 
   2 -10  11        0.01        0.00      2.30 o 
   3 -10  11      317.20      307.85     32.12 o 
  -5  -9  11        2.00        6.55     66.60 o 
  -4  -9  11        9.26       14.12     11.42 o 
  -3  -9  11      567.94      497.03     12.69 o 
  -2  -9  11      589.68      596.66     31.25 o 
  -1  -9  11       29.72       82.05     45.59 o 
   0  -9  11      866.26      778.81     34.92 o 
   1  -9  11       43.63       48.50     13.56 o 
   2  -9  11      331.58      286.65     12.23 o 
   3  -9  11      200.66      304.21     49.45 o 
   4  -9  11      210.08      218.53     11.65 o 
  -6  -8  11      274.60      250.83     21.09 o 
  -5  -8  11      181.79      203.01     46.01 o 
  -4  -8  11      267.96      285.82     24.95 o 
  -3  -8  11      165.51      170.80     20.09 o 
  -2  -8  11       66.48       79.14     45.53 o 
  -1  -8  11      325.20      302.68     58.51 o 
   0  -8  11        5.43       26.32     22.80 o 
   1  -8  11       19.07       42.37     23.65 o 
   2  -8  11       74.61       91.24     12.14 o 
   3  -8  11      192.37      251.09     25.08 o 
   4  -8  11      398.30      451.19     38.97 o 
   5  -8  11      120.34      135.59     29.28 o 
  -7  -7  11        8.59       32.90     30.64 o 
  -6  -7  11       30.52       33.27     35.15 o 
  -5  -7  11      162.86      227.12     37.12 o 
  -4  -7  11       70.52       75.79     10.78 o 
  -3  -7  11      357.14      381.61     29.63 o 
  -2  -7  11      503.89      449.25     28.03 o 
  -1  -7  11       13.48       16.24     19.27 o 
   0  -7  11       86.37       82.78      9.92 o 
   1  -7  11      124.51      185.26     21.75 o 
   2  -7  11       77.38      107.66     59.37 o 
   3  -7  11     1777.85     1766.41     35.25 o 
   4  -7  11      201.22      240.28     31.07 o 
   5  -7  11        4.48       22.41     32.56 o 
   6  -7  11        6.92       28.13     48.41 o 
  -7  -6  11       66.13       88.07     56.21 o 
  -6  -6  11       17.92       47.84     61.09 o 
  -5  -6  11       73.20       92.34     19.20 o 
  -4  -6  11      465.90      380.29     82.48 o 
  -3  -6  11        0.64        6.58     22.26 o 
  -2  -6  11       31.18       28.57     19.36 o 
  -1  -6  11      121.70      163.20     14.00 o 
   0  -6  11       32.45       29.98     10.71 o 
   1  -6  11       38.36       36.08     17.67 o 
   2  -6  11     1225.56     1374.49     50.20 o 
   3  -6  11      710.78      654.76     50.17 o 
   4  -6  11      319.65      395.55     52.55 o 
   5  -6  11      153.54      230.25     48.23 o 
   6  -6  11      513.62      535.29     32.47 o 
  -8  -5  11        1.17       48.41     73.59 o 
  -7  -5  11      471.47      433.01     10.15 o 
  -6  -5  11      141.70      248.61     83.93 o 
  -5  -5  11      388.08      489.78     67.58 o 
  -4  -5  11      131.62      163.28     17.63 o 
  -3  -5  11      438.09      471.70     17.32 o 
  -2  -5  11      134.90      145.12     13.21 o 
  -1  -5  11     1627.94     1691.64     42.48 o 
   0  -5  11       70.92      132.08     15.92 o 
   1  -5  11      444.93      402.36     17.60 o 
   2  -5  11     1150.32     1190.97     81.35 o 
   3  -5  11      747.52      690.35     32.73 o 
   4  -5  11       85.48      102.36     13.44 o 
   5  -5  11      636.23      573.72     18.70 o 
   6  -5  11      339.84      322.72     39.62 o 
  -8  -4  11       28.98       78.67     16.64 o 
  -7  -4  11      833.76      782.57     30.64 o 
  -6  -4  11       18.47       22.46     58.09 o 
  -5  -4  11      492.27      586.97     87.04 o 
  -4  -4  11      465.29      460.65     16.07 o 
  -3  -4  11      305.93      286.67      7.11 o 
  -2  -4  11      240.62      225.71     33.46 o 
  -1  -4  11     1661.14     1698.75     24.67 o 
   0  -4  11        0.93        3.20     50.30 o 
   1  -4  11      645.69      638.74     18.52 o 
   2  -4  11      493.43      572.33     62.52 o 
   3  -4  11       60.25       89.15     38.49 o 
   4  -4  11       21.40       37.78     19.79 o 
   5  -4  11      520.30      525.53     34.56 o 
   6  -4  11      237.61      236.37     17.09 o 
   7  -4  11        7.29        8.57      0.75 o 
  -9  -3  11        1.13        2.63     19.36 o 
  -8  -3  11     1440.52     1466.06     29.80 o 
  -7  -3  11       16.02       29.80     12.78 o 
  -6  -3  11       86.24      180.37     54.14 o 
  -5  -3  11      168.98      244.38     42.20 o 
  -4  -3  11      114.23      137.13     63.82 o 
  -3  -3  11       22.68       64.38     93.43 o 
  -2  -3  11      702.34      693.09     44.18 o 
  -1  -3  11      157.94      212.57     17.67 o 
   0  -3  11      133.33      191.48     35.06 o 
   1  -3  11      419.28      401.57      5.55 o 
   2  -3  11        0.90       11.01     20.53 o 
   3  -3  11      420.98      419.98     12.90 o 
   4  -3  11      405.05      433.76     34.40 o 
   5  -3  11      439.16      453.88     41.42 o 
   6  -3  11       16.85       39.46     43.00 o 
   7  -3  11       42.35       54.00     20.11 o 
  -9  -2  11      407.46      457.26     75.00 o 
  -8  -2  11       16.77       30.55     53.01 o 
  -7  -2  11        2.13        3.67      9.68 o 
  -6  -2  11        6.26       32.43     49.35 o 
  -5  -2  11       21.74       57.43     83.75 o 
  -4  -2  11     1200.62     1254.77     22.84 o 
  -3  -2  11      620.26      579.17      1.79 o 
  -2  -2  11      541.63      517.52     24.35 o 
  -1  -2  11       45.82       99.06     44.49 o 
   0  -2  11       71.09       80.27     16.24 o 
   1  -2  11       79.36       71.27     28.11 o 
   2  -2  11      991.40     1356.66     86.00 o 
   3  -2  11      852.89      973.46     85.44 o 
   4  -2  11      455.45      451.97     25.57 o 
   5  -2  11        0.56       41.15     51.53 o 
   6  -2  11       94.92      103.91     21.40 o 
   7  -2  11       16.74       22.96      6.24 o 
  -9  -1  11        9.62       17.29     90.32 o 
  -8  -1  11      203.90      251.89     30.83 o 
  -7  -1  11       10.70       22.28     74.25 o 
  -6  -1  11      157.80      158.19     49.35 o 
  -5  -1  11     2085.51     2270.62     84.78 o 
  -4  -1  11      203.66      291.75     58.46 o 
  -3  -1  11      474.07      453.71      6.90 o 
  -2  -1  11      116.24      135.43     42.57 o 
  -1  -1  11      495.01      461.36     31.38 o 
   0  -1  11        9.59       27.07      9.48 o 
   1  -1  11      389.39      415.04     26.32 o 
   2  -1  11     1672.06     1678.57     45.16 o 
   3  -1  11      285.53      334.75     54.05 o 
   4  -1  11      320.09      423.28     60.18 o 
   5  -1  11       69.71       66.53     16.98 o 
   6  -1  11      167.66      194.23     51.32 o 
 -10   0  11        0.82       11.18     64.67 o 
  -9   0  11       51.81       85.72     85.16 o 
  -8   0  11        3.18       11.00     77.45 o 
  -7   0  11      279.60      297.86     88.73 o 
  -6   0  11      308.60      434.99    100.85 o 
  -5   0  11     1586.04     1887.42     81.40 o 
  -4   0  11      472.35      497.02     26.75 o 
  -3   0  11      613.50      613.22     25.03 o 
  -2   0  11     1105.81     1062.02    105.79 o 
  -1   0  11     1950.09     2076.81     54.09 o 
   0   0  11       12.02       13.57     11.09 o 
   1   0  11     3193.05     2974.84    153.02 o 
   2   0  11      277.82      311.23     15.54 o 
   3   0  11      137.16      143.12     21.57 o 
   4   0  11       41.84       51.64     25.36 o 
   5   0  11      149.09      210.29     47.07 o 
   6   0  11      110.33      116.00     33.40 o 
 -10   1  11        0.35        0.00      0.94 o 
  -9   1  11       44.74       69.18     73.97 o 
  -8   1  11      839.06      830.22     92.11 o 
  -7   1  11       22.37       29.42     97.94 o 
  -6   1  11     3163.81     3050.65     36.56 o 
  -5   1  11      338.09      370.79     41.21 o 
  -4   1  11      147.25      186.38     71.15 o 
  -3   1  11      285.33      271.12     43.14 o 
  -1   1  11        7.53       29.48     27.66 o 
   0   1  11     1206.73     1354.40     47.56 o 
   1   1  11        2.85       19.93     25.38 o 
   2   1  11       60.85       93.52     42.58 o 
   3   1  11       24.50       41.24     42.02 o 
   4   1  11      704.09      676.07     74.82 o 
   5   1  11      176.54      184.22     73.41 o 
   6   1  11      270.78      301.17     64.39 o 
 -10   2  11       56.08       54.14     12.59 o 
  -9   2  11     1032.46      855.13      6.77 o 
  -8   2  11       78.48      171.53     61.85 o 
  -7   2  11      567.40      470.42      5.26 o 
  -6   2  11      241.85      257.59     18.09 o 
  -5   2  11        3.35        1.88      0.66 o 
  -4   2  11       76.78      106.92     38.59 o 
  -3   2  11      587.66      497.12     50.10 o 
  -2   2  11      125.55      119.74     20.87 o 
  -1   2  11        0.31       24.38     44.75 o 
   0   2  11        0.49       18.70     35.15 o 
   1   2  11      776.22      767.15     43.33 o 
   2   2  11        2.72        5.08     19.36 o 
   3   2  11      157.99      230.65    101.89 o 
   4   2  11      494.21      492.63     12.42 o 
   5   2  11       43.14       70.30     40.37 o 
   6   2  11       52.67      113.52     43.18 o 
 -10   3  11      345.60      413.93     52.92 o 
  -9   3  11        5.99       10.62      3.10 o 
  -8   3  11       93.25      115.04     55.92 o 
  -7   3  11       46.15       42.22     14.61 o 
  -6   3  11       12.12       37.87     45.46 o 
  -5   3  11      426.42      470.04     29.87 o 
  -4   3  11      683.91      762.13     53.01 o 
  -3   3  11      609.54      636.83     40.23 o 
  -2   3  11       11.04       18.19     18.30 o 
  -1   3  11        0.09        0.00      0.94 o 
   0   3  11      458.79      543.36     93.61 o 
   1   3  11       36.66       42.58      2.82 o 
   2   3  11      440.66      478.13     54.61 o 
   3   3  11       25.61       38.63     12.78 o 
   4   3  11      142.46      198.86     27.31 o 
   5   3  11      209.69      272.80     38.68 o 
 -10   4  11       26.42      178.39     79.61 o 
  -9   4  11      383.34      448.80     71.71 o 
  -8   4  11       43.52       46.30     16.96 o 
  -7   4  11      360.42      427.09     39.94 o 
  -6   4  11     1402.64     1362.18     33.98 o 
  -5   4  11      331.75      379.44     36.02 o 
  -4   4  11      333.15      341.76     38.02 o 
  -3   4  11       48.07       63.11     20.34 o 
  -2   4  11      340.27      364.61     31.57 o 
  -1   4  11      384.73      380.57     28.86 o 
   0   4  11        4.76       37.69     59.68 o 
   1   4  11     1745.32     1797.76     23.97 o 
   2   4  11        5.46       10.06     85.63 o 
   3   4  11     1086.04     1044.89     42.30 o 
   4   4  11      397.07      407.73     31.20 o 
   5   4  11       95.78      120.68     94.65 o 
  -9   5  11       16.34       29.73     13.77 o 
  -8   5  11      271.65      331.64     33.00 o 
  -7   5  11        9.45       16.23     17.37 o 
  -6   5  11      724.39      659.75     23.07 o 
  -5   5  11       17.42       26.54      6.81 o 
  -4   5  11      444.93      496.69     53.21 o 
  -3   5  11     1253.71     1275.70     67.46 o 
  -2   5  11     1464.52     1492.66     84.97 o 
  -1   5  11       85.01      104.61     96.34 o 
   0   5  11      768.59      667.99      8.84 o 
   1   5  11        2.21       25.94     48.41 o 
   2   5  11       32.33       49.25     51.41 o 
   3   5  11      318.02      327.46     95.96 o 
   4   5  11       64.21       89.76     77.26 o 
  -9   6  11      464.41      384.73     20.54 o 
  -8   6  11        8.68       12.90     71.00 o 
  -7   6  11      698.48      667.69     16.76 o 
  -6   6  11       46.72       66.50     26.18 o 
  -5   6  11       10.93       17.41     39.82 o 
  -4   6  11     1713.61     1804.63    103.44 o 
  -3   6  11     1610.67     1680.84     50.56 o 
  -2   6  11        7.99        5.83     61.28 o 
  -1   6  11      471.68      514.13     78.86 o 
   0   6  11       14.13       33.08     70.96 o 
   1   6  11      146.22      239.96     97.47 o 
   2   6  11       17.98       35.62      7.24 o 
   3   6  11        9.83       17.86      4.42 o 
   4   6  11      355.34      358.29     20.21 o 
  -9   7  11        0.92        0.00      6.81 o 
  -8   7  11      205.31      245.20     19.74 o 
  -7   7  11       60.41       95.55     16.05 o 
  -6   7  11       66.39       69.31     18.14 o 
  -5   7  11        0.11       12.02     17.26 o 
  -4   7  11       31.37       71.79     13.48 o 
  -3   7  11      123.60      123.62     40.62 o 
  -2   7  11       92.63      114.39     41.64 o 
  -1   7  11        1.36       14.19     12.78 o 
   0   7  11      440.73      419.86     61.56 o 
   1   7  11       32.60       57.15    100.01 o 
   2   7  11       85.27       86.00     34.87 o 
   3   7  11      300.73      339.40     65.42 o 
  -8   8  11        0.78        0.75     36.82 o 
  -7   8  11        6.09        5.90     48.61 o 
  -6   8  11       71.51       54.84     31.16 o 
  -5   8  11      174.28      177.95     41.17 o 
  -4   8  11      797.21      801.58     49.65 o 
  -3   8  11      116.23      107.53      5.92 o 
  -2   8  11       53.09       65.89      9.49 o 
  -1   8  11      139.41      172.57     84.87 o 
   0   8  11        0.28        8.55     37.03 o 
   1   8  11      181.10      178.58     96.15 o 
   2   8  11      158.54      213.55     31.11 o 
  -7   9  11      142.87      261.85     64.83 o 
  -6   9  11      163.74      161.52     38.44 o 
  -5   9  11      166.03      203.96     43.90 o 
  -4   9  11      111.15      189.52     45.76 o 
  -3   9  11        1.98        0.00      0.94 o 
  -2   9  11       39.20       79.23     80.55 o 
  -1   9  11      262.42      234.69     29.14 o 
   0   9  11     1178.53     1061.81     82.90 o 
   1   9  11       16.62       27.26     18.99 o 
  -5  10  11      134.84      150.96     10.24 o 
  -4  10  11      299.82      397.77     79.23 o 
  -3  10  11      289.63      403.13     95.02 o 
  -2  10  11       32.85       58.93     82.34 o 
  -1  10  11      581.05      562.16     95.96 o 
  -1 -10  12        6.85       27.69     36.67 o 
   0 -10  12      729.60      654.84     18.70 o 
   1 -10  12        0.54        9.00     16.11 o 
  -3  -9  12      216.84      212.77     21.25 o 
  -2  -9  12       34.81       33.08     18.14 o 
  -1  -9  12      469.27      431.53     44.97 o 
   0  -9  12        6.80       39.14     43.90 o 
   1  -9  12        0.60        0.00      5.50 o 
   2  -9  12       18.83       25.38     34.23 o 
   3  -9  12       14.59       21.71     68.52 o 
  -5  -8  12       15.38       29.98     35.25 o 
  -4  -8  12       23.17       52.92     57.02 o 
  -3  -8  12      113.65      182.61     29.21 o 
  -2  -8  12      253.93      244.06     36.09 o 
  -1  -8  12       13.20       35.78     28.94 o 
   0  -8  12        3.88        8.68      7.35 o 
   1  -8  12       29.85       62.40     61.01 o 
   2  -8  12        9.65        8.06     14.38 o 
   3  -8  12      582.62      598.44     56.77 o 
   4  -8  12      289.57      254.09     49.35 o 
  -6  -7  12        0.28        9.49     62.88 o 
  -5  -7  12        0.57        0.00      0.94 o 
  -4  -7  12      581.15      495.99      2.44 o 
  -3  -7  12      243.16      264.96     34.40 o 
  -2  -7  12        8.56       28.10     30.15 o 
  -1  -7  12      229.95      336.44     41.59 o 
   0  -7  12       17.32       17.08     17.25 o 
   1  -7  12        2.10        0.41     11.75 o 
   2  -7  12      481.25      427.15     30.12 o 
   3  -7  12      250.42      261.61     27.21 o 
   4  -7  12        1.09        0.00      0.66 o 
   5  -7  12      205.46      193.50     61.00 o 
  -7  -6  12      178.09      190.52     17.67 o 
  -6  -6  12       36.07       49.35     51.60 o 
  -5  -6  12      283.44      309.42     75.76 o 
  -4  -6  12        0.78       24.44     38.44 o 
  -3  -6  12      355.23      330.96     51.51 o 
  -2  -6  12       46.08      106.87     49.35 o 
  -1  -6  12      223.27      225.06     15.70 o 
   0  -6  12      989.79      951.07     35.31 o 
   1  -6  12       35.05       36.88     18.65 o 
   2  -6  12      162.23      165.98     34.83 o 
   3  -6  12       99.63       89.49     61.76 o 
   4  -6  12       90.12       90.78     43.53 o 
   5  -6  12      330.25      368.69     35.85 o 
  -7  -5  12      353.00      379.72     46.24 o 
  -6  -5  12        1.62       12.03     58.09 o 
  -5  -5  12      221.28      220.31     24.16 o 
  -4  -5  12      195.32      255.47     50.28 o 
  -3  -5  12       75.63      123.03     31.39 o 
  -2  -5  12      908.60      880.26     25.05 o 
  -1  -5  12      339.40      414.43     44.05 o 
   0  -5  12       18.28       40.17     27.44 o 
   1  -5  12       74.34       85.85     27.30 o 
   2  -5  12      441.47      444.73     27.56 o 
   3  -5  12       94.01       87.70     13.27 o 
   4  -5  12      143.70      212.04     24.01 o 
   5  -5  12      322.93      286.31     23.78 o 
  -8  -4  12      924.75      907.76     70.49 o 
  -7  -4  12       35.08       32.71     27.26 o 
  -6  -4  12      209.85      235.73     48.69 o 
  -5  -4  12      253.97      302.56     48.31 o 
  -4  -4  12        3.71        9.87     71.06 o 
  -3  -4  12        0.83        0.00     20.77 o 
  -2  -4  12     1129.81     1135.97     14.38 o 
  -1  -4  12       53.08      129.64     32.19 o 
   0  -4  12        2.23        7.33     12.77 o 
   1  -4  12      540.52      485.11     31.39 o 
   2  -4  12      103.34       99.20     43.81 o 
   3  -4  12      101.81       97.13     17.00 o 
   4  -4  12      113.58      134.63      6.74 o 
   5  -4  12      527.40      505.76     42.70 o 
   6  -4  12       56.58       69.65     22.60 o 
  -8  -3  12       22.29       47.18     80.55 o 
  -7  -3  12       11.15       39.95     88.63 o 
  -6  -3  12        4.05      110.16     53.86 o 
  -5  -3  12        6.39       48.97     93.43 o 
  -4  -3  12      620.10      620.71     50.38 o 
  -3  -3  12      798.60      805.87    100.95 o 
  -2  -3  12      305.16      312.24      7.43 o 
  -1  -3  12        2.43        9.31     61.61 o 
   0  -3  12        0.74        4.81     13.02 o 
   1  -3  12       19.90       43.18     22.80 o 
   2  -3  12      472.26      487.93     35.90 o 
   3  -3  12      345.86      393.66     34.28 o 
   4  -3  12      493.18      455.61     22.35 o 
   5  -3  12       31.97      110.44     51.18 o 
   6  -3  12       38.42       56.06     11.51 o 
  -9  -2  12        0.90        4.89     48.41 o 
  -8  -2  12       77.04       77.54     23.69 o 
  -7  -2  12       26.11       38.44     35.34 o 
  -6  -2  12       10.63       32.05     72.47 o 
  -5  -2  12     1200.12     1359.67     90.89 o 
  -4  -2  12       93.93      194.47     68.05 o 
  -3  -2  12      348.99      337.90     22.28 o 
  -2  -2  12       18.16       41.86     32.25 o 
  -1  -2  12      199.61      297.87     47.78 o 
   0  -2  12        1.37        0.00      3.01 o 
   1  -2  12       10.05       54.50     17.63 o 
   2  -2  12     1141.24     1116.59     50.78 o 
   3  -2  12       14.55       38.27     24.04 o 
   4  -2  12      189.93      281.55     33.97 o 
   5  -2  12       16.72       28.62     64.76 o 
   6  -2  12      120.20      179.51     35.62 o 
  -9  -1  12       54.07       63.91     23.59 o 
  -8  -1  12        3.81        9.02      2.91 o 
  -7  -1  12      169.74      266.37     50.38 o 
  -6  -1  12      125.19      159.78     71.53 o 
  -5  -1  12      636.73      617.89     56.77 o 
  -4  -1  12       13.08       37.97     32.24 o 
  -3  -1  12       39.62       55.18     19.97 o 
  -2  -1  12      632.38      603.67     37.46 o 
  -1  -1  12      584.26      580.69     18.56 o 
   0  -1  12       15.06       32.05     72.37 o 
   1  -1  12     2085.64     2112.91     93.33 o 
   2  -1  12      551.79      551.14     25.57 o 
   3  -1  12      167.19      182.12     27.40 o 
   4  -1  12      178.13      154.91     18.71 o 
   5  -1  12       22.26       37.13     56.57 o 
   6  -1  12       67.72      109.67     66.36 o 
  -9   0  12       31.31       48.97     31.96 o 
  -8   0  12      276.74      304.53    101.60 o 
  -7   0  12       21.07       46.53     49.72 o 
  -6   0  12     1489.20     1480.07      7.14 o 
  -5   0  12      662.53      626.26      2.44 o 
  -4   0  12      375.46      370.49     51.85 o 
  -3   0  12       35.65       29.87      9.44 o 
  -2   0  12     1408.85     1315.00     27.77 o 
  -1   0  12       15.04       35.63     45.37 o 
   0   0  12     1451.38     1522.55     75.57 o 
   1   0  12      373.58      482.92     94.27 o 
   2   0  12      111.00      216.93     50.57 o 
   3   0  12        0.59       15.13      8.83 o 
   4   0  12      685.62      633.12     22.09 o 
   5   0  12      277.89      367.33     46.88 o 
  -5   1  12      124.67      179.33     68.43 o 
  -4   1  12       12.23       27.54     49.53 o 
  -3   1  12      486.66      491.42     24.77 o 
  -2   1  12      270.86      295.07     33.88 o 
  -1   1  12      147.89      146.45      9.97 o 
   0   1  12        0.98        9.12     75.85 o 
   1   1  12      401.16      432.36     16.82 o 
   2   1  12       36.34       39.38      4.42 o 
   3   1  12       42.60       50.66      9.49 o 
   4   1  12      247.52      229.73     42.72 o 
   5   1  12        6.15       26.31     47.06 o 
  -9   2  12        0.25        0.00      1.69 o 
  -8   2  12        0.89        0.00      0.94 o 
  -7   2  12       35.83      113.54     28.10 o 
  -6   2  12       32.66       32.37     11.56 o 
  -5   2  12      129.02      139.81     14.50 o 
  -4   2  12      836.11      832.48     53.18 o 
  -3   2  12      957.47      928.81     24.91 o 
  -2   2  12       41.01       57.02      5.54 o 
  -1   2  12        6.15       14.47     58.09 o 
   0   2  12     1339.82     1260.60     41.64 o 
   1   2  12      147.92      244.28     41.26 o 
   2   2  12      215.92      297.67     58.65 o 
   3   2  12      223.48      272.57     92.58 o 
   4   2  12      171.24      268.44     81.02 o 
   5   2  12      183.24      168.43     16.17 o 
  -9   3  12        2.50       10.43      6.11 o 
  -8   3  12       31.53       71.15     64.29 o 
  -7   3  12       65.55       91.54      7.31 o 
  -6   3  12      349.92      355.69     34.31 o 
  -5   3  12      112.01      136.97     12.09 o 
  -4   3  12      499.19      493.62      9.84 o 
  -3   3  12       14.22       16.67      6.91 o 
  -2   3  12       56.11       98.71     52.72 o 
  -1   3  12       61.80      122.19     90.89 o 
   0   3  12        3.57       31.49     78.95 o 
   1   3  12      881.14      780.87     41.17 o 
   2   3  12       73.26       93.71     49.63 o 
   3   3  12      663.19      750.23     78.39 o 
   4   3  12      827.04      805.97     55.08 o 
  -9   4  12       22.56       40.70     54.70 o 
  -8   4  12        7.90       28.85     32.10 o 
  -7   4  12      176.55      184.41     58.79 o 
  -6   4  12     1113.39     1024.88     48.37 o 
  -5   4  12       38.82       67.73     28.71 o 
  -4   4  12      487.43      509.77     24.06 o 
  -3   4  12      300.26      346.53     32.60 o 
  -2   4  12      846.33      717.90     37.50 o 
  -1   4  12       18.08       32.14     39.66 o 
   0   4  12      915.69     1123.66     43.71 o 
   1   4  12        1.68       35.62     45.02 o 
   2   4  12      412.59      471.08     77.07 o 
   3   4  12      350.74      415.34    100.48 o 
   4   4  12       35.93       45.30     54.51 o 
  -9   5  12      135.68      135.25     52.54 o 
  -8   5  12        2.09        5.83     16.60 o 
  -7   5  12      431.21      370.89     29.33 o 
  -6   5  12       17.21       94.60     47.94 o 
  -5   5  12      405.18      372.70     32.94 o 
  -4   5  12      422.50      366.21     83.13 o 
  -3   5  12     1388.22     1427.19     36.88 o 
  -2   5  12        3.07        3.29      3.20 o 
  -1   5  12      986.09     1053.73     95.40 o 
   0   5  12        2.32       40.79     67.77 o 
   1   5  12       17.41       31.96     51.32 o 
   2   5  12       63.40       99.16     86.75 o 
   3   5  12        8.45       18.99     67.86 o 
  -8   6  12       98.12      115.16     34.32 o 
  -7   6  12      104.68      122.24     29.63 o 
  -6   6  12       43.68       48.22      8.60 o 
  -5   6  12      271.62      316.57     26.63 o 
  -4   6  12      321.13      363.82     27.36 o 
  -3   6  12      426.65      463.47     32.43 o 
  -2   6  12       49.74       61.09     91.36 o 
  -1   6  12       46.38       68.99     47.84 o 
   0   6  12       77.02       89.57     28.48 o 
   1   6  12        2.77        3.38     32.24 o 
   2   6  12       13.57       25.38      9.49 o 
   3   6  12      200.66      345.89     94.93 o 
  -8   7  12        6.06       18.13     33.48 o 
  -7   7  12       87.30      132.45     38.21 o 
  -6   7  12        4.23        7.24     18.20 o 
  -5   7  12      209.41      239.69     41.94 o 
  -4   7  12      693.27      626.27     17.58 o 
  -3   7  12       45.67       77.92     59.59 o 
  -2   7  12        8.41       27.73     19.36 o 
  -1   7  12       39.42       43.14      2.73 o 
   0   7  12        1.82        5.73     42.01 o 
   1   7  12       44.99       79.89     84.87 o 
   2   7  12      220.37      269.19     58.65 o 
  -7   8  12       89.37       85.12     35.69 o 
  -6   8  12      229.78      282.63     24.19 o 
  -5   8  12      198.74      187.26     36.29 o 
  -4   8  12       64.13      100.10     78.95 o 
  -3   8  12       13.54       34.02     25.75 o 
  -2   8  12       17.71       31.02     16.07 o 
  -1   8  12       61.34       57.62     22.09 o 
   0   8  12      910.77      916.22     94.18 o 
  -5   9  12      562.78      509.29     47.65 o 
  -4   9  12      234.91      305.28     56.39 o 
  -3   9  12      118.91      120.97     38.25 o 
  -2   9  12       69.71       83.65     64.29 o 
  -1   9  12      587.16      585.94     78.67 o 
  -1  -9  13       13.75       11.79     14.22 o 
   0  -9  13       31.83       28.41      9.16 o 
  -3  -8  13       33.02       48.25     21.33 o 
  -2  -8  13       46.84       86.74     57.76 o 
  -1  -8  13      223.77      321.54     51.22 o 
   0  -8  13        2.85        5.17      6.85 o 
   1  -8  13        5.81       22.14     12.74 o 
   2  -8  13      170.13      215.78     46.76 o 
  -5  -7  13      347.50      361.58     70.49 o 
  -4  -7  13      221.15      324.83     61.38 o 
  -3  -7  13       42.95       60.81     54.70 o 
  -2  -7  13        2.57        5.69      9.96 o 
  -1  -7  13      107.61      160.42     30.29 o 
   0  -7  13      423.38      422.24     10.62 o 
   1  -7  13       57.11       71.29     35.69 o 
   2  -7  13      724.73      622.41      0.28 o 
   3  -7  13       55.19       82.43    102.64 o 
  -6  -6  13       27.72       48.12     43.33 o 
  -5  -6  13       47.84       74.63     86.75 o 
  -4  -6  13      486.30      416.85     14.57 o 
  -3  -6  13      194.10      324.17     99.54 o 
  -2  -6  13      157.93      201.23     27.45 o 
  -1  -6  13      270.30      266.49     17.76 o 
   0  -6  13       11.16       20.27     12.74 o 
   1  -6  13      229.23      196.43     16.19 o 
   2  -6  13      221.17      218.43     17.29 o 
   3  -6  13        2.87       20.61     25.09 o 
   4  -6  13      140.98      145.44     21.85 o 
  -6  -5  13      128.27      179.62     31.39 o 
  -5  -5  13      289.77      344.76     84.12 o 
  -4  -5  13      210.44      245.32     31.30 o 
  -3  -5  13      454.90      492.13     22.84 o 
  -2  -5  13      162.21      163.36      8.08 o 
  -1  -5  13       58.01       73.22     93.14 o 
   0  -5  13       29.81       35.35     11.70 o 
   1  -5  13       74.71       77.26     22.09 o 
   2  -5  13       56.84       81.82     26.87 o 
   3  -5  13       15.94       29.22     10.11 o 
   4  -5  13       41.17       71.98      6.81 o 
  -7  -4  13       61.74       83.28     51.41 o 
  -6  -4  13       81.69      187.23     47.47 o 
  -5  -4  13       79.70      104.05     66.92 o 
  -4  -4  13      151.46      186.01    101.23 o 
  -3  -4  13      616.33      560.56     21.52 o 
  -2  -4  13      397.87      401.25     22.65 o 
  -1  -4  13       98.57      196.63     75.10 o 
   0  -4  13        0.17        0.00      0.94 o 
   1  -4  13       26.73       21.26     56.26 o 
   2  -4  13       42.28       59.57     18.77 o 
   3  -4  13       94.17      114.78     49.97 o 
   4  -4  13      295.91      294.56     45.02 o 
  -7  -3  13       14.30       30.08     48.22 o 
  -6  -3  13       31.11       36.09    103.30 o 
  -5  -3  13     1002.38     1091.89     90.61 o 
  -4  -3  13      369.93      335.55     26.13 o 
  -3  -3  13      297.18      259.79     56.39 o 
  -2  -3  13       99.06       97.28     34.96 o 
  -1  -3  13      110.45      127.92     55.83 o 
   0  -3  13       51.46       93.89     34.50 o 
   1  -3  13        3.60       10.90     16.07 o 
   2  -3  13      776.58      791.78     96.72 o 
   3  -3  13       12.48       22.60     57.06 o 
   4  -3  13        9.34       15.38      7.92 o 
   5  -3  13      232.10      298.10     37.47 o 
  -8  -2  13        4.15       70.30    100.95 o 
  -7  -2  13       86.09      117.58     62.69 o 
  -6  -2  13      474.78      459.80     25.94 o 
  -5  -2  13      694.90      619.77     82.43 o 
  -4  -2  13       11.62       19.74      6.39 o 
  -3  -2  13       22.26       48.88     59.21 o 
  -2  -2  13      173.79      176.04     16.73 o 
  -1  -2  13      650.96      590.73      5.55 o 
   0  -2  13        4.61        6.77     19.36 o 
   1  -2  13     1507.80     1802.18     94.37 o 
   2  -2  13      198.21      248.51     40.70 o 
   3  -2  13       72.48      150.35     37.18 o 
   4  -2  13      440.93      471.56     38.10 o 
   5  -2  13      144.39      177.28     51.63 o 
  -8  -1  13       35.00       24.25     75.47 o 
  -7  -1  13       19.65       23.87     48.41 o 
  -6  -1  13      751.74      788.77     82.05 o 
  -5  -1  13      130.59      212.51     58.27 o 
  -4  -1  13      311.80      380.76     96.81 o 
  -3  -1  13      877.13      841.22     15.13 o 
  -2  -1  13      767.04      691.54     56.21 o 
  -1  -1  13       20.29       22.49     27.33 o 
   0  -1  13      651.79      635.66     21.81 o 
   1  -1  13       45.08      127.17     31.58 o 
   2  -1  13        0.26       17.48     98.22 o 
   3  -1  13      453.19      456.23     13.44 o 
   4  -1  13      227.06      248.37     18.40 o 
   5  -1  13      120.42      249.88     50.63 o 
  -8   0  13        0.12        1.13     91.64 o 
  -7   0  13      419.60      394.48     45.59 o 
  -6   0  13      147.13      150.76      5.55 o 
  -5   0  13      117.38      231.31     63.73 o 
  -4   0  13      456.40      495.52     79.14 o 
  -3   0  13      698.81      724.79     62.56 o 
  -2   0  13      484.22      500.22     45.02 o 
  -1   0  13      461.00      438.37     13.53 o 
   0   0  13        0.20       41.45     91.36 o 
   1   0  13      120.60      134.31     60.72 o 
   2   0  13        0.34        4.23     45.12 o 
   3   0  13        2.94       25.94     49.63 o 
   4   0  13      386.72      410.08     31.02 o 
  -8   1  13        1.08       36.75     59.50 o 
  -7   1  13       18.46       22.75      6.20 o 
  -6   1  13        3.94       60.53     98.22 o 
  -5   1  13        3.53        4.61      9.68 o 
  -4   1  13      673.98      742.04     48.77 o 
  -3   1  13      358.86      372.43     30.03 o 
  -2   1  13        0.42        0.00      0.66 o 
  -1   1  13      195.53      279.43     87.88 o 
   0   1  13      189.75      238.92     58.46 o 
   1   1  13        0.31        1.88     19.36 o 
   2   1  13       10.55      122.00     67.02 o 
   3   1  13      302.83      274.92    102.36 o 
   4   1  13      201.52      304.91     97.37 o 
  -8   2  13       11.94       18.14     59.78 o 
  -7   2  13       10.44       35.62     35.34 o 
  -6   2  13      280.43      384.70     78.29 o 
  -5   2  13        2.82       11.84     48.41 o 
  -4   2  13       82.78      101.23     77.26 o 
  -3   2  13       11.49       22.14     19.80 o 
  -2   2  13       40.22       35.43     31.77 o 
  -1   2  13      209.72      270.22     33.37 o 
   0   2  13        0.97        0.00      0.94 o 
   1   2  13      287.33      296.63     76.88 o 
   2   2  13        0.30        0.00      0.94 o 
   3   2  13      328.06      345.23     31.67 o 
   4   2  13      330.65      292.69     15.23 o 
  -8   3  13       42.22       41.92      6.30 o 
  -7   3  13      100.93      107.06     44.83 o 
  -6   3  13      275.72      323.76     39.19 o 
  -5   3  13        0.89        9.73     21.80 o 
  -4   3  13      720.22      696.76     29.42 o 
  -3   3  13     1034.18      999.87     58.27 o 
  -2   3  13      569.00      557.08     28.95 o 
  -1   3  13       77.76      125.01     72.37 o 
   0   3  13      457.35      436.77     23.50 o 
   1   3  13       13.21       49.06     60.72 o 
   2   3  13      258.66      236.95      4.79 o 
   3   3  13      285.82      279.06      6.49 o 
  -8   4  13      175.65      165.71     71.53 o 
  -7   4  13      590.33      576.96     24.58 o 
  -6   4  13       24.36       24.27     11.04 o 
  -5   4  13       79.24       88.40     11.33 o 
  -4   4  13      534.61      478.14     14.75 o 
  -3   4  13      776.25      713.01     69.46 o 
  -2   4  13       56.33      141.27     44.36 o 
  -1   4  13     1568.14     1444.26      4.42 o 
   0   4  13        0.16        0.00     29.04 o 
   1   4  13      128.23      143.34     89.01 o 
   2   4  13       35.29       39.19     57.90 o 
   3   4  13       44.46       52.35     68.90 o 
  -8   5  13      256.70      351.82     70.62 o 
  -7   5  13       15.02       16.87      7.85 o 
  -6   5  13       19.64       74.30     19.60 o 
  -5   5  13      128.64      120.02     26.74 o 
  -4   5  13      252.38      250.25     35.53 o 
  -3   5  13      365.72      415.81     34.68 o 
  -2   5  13      612.78      528.79     44.65 o 
  -1   5  13      103.50      243.06     84.78 o 
   0   5  13       89.75       90.98      6.11 o 
   1   5  13       29.99       50.85     28.86 o 
   2   5  13        3.66        0.94      0.94 o 
  -7   6  13       46.70       39.17     19.39 o 
  -6   6  13        5.02       41.78     69.25 o 
  -5   6  13        1.45        0.00      0.66 o 
  -4   6  13      556.60      563.95     45.20 o 
  -3   6  13      171.84      278.49     99.16 o 
  -2   6  13       28.66       61.28     52.63 o 
  -1   6  13       21.51       35.90     41.92 o 
   0   6  13       41.34       63.54     28.86 o 
   1   6  13       64.71       61.38     47.94 o 
  -6   7  13       10.17       24.32     15.74 o 
  -5   7  13      202.34      185.18     17.14 o 
  -4   7  13       92.09      164.86     65.14 o 
  -3   7  13       15.58       21.99     48.41 o 
  -2   7  13       40.49       68.05     67.49 o 
  -1   7  13      261.29      301.33     22.28 o 
   0   7  13      155.96      231.40     81.21 o 
  -5   8  13      281.06      381.98     77.07 o 
  -4   8  13      162.99      285.92     90.32 o 
  -3   8  13      183.41      196.44     63.44 o 
  -2   8  13      193.65      230.28     92.58 o 
  -3  -7  14      101.51      180.18     68.61 o 
  -2  -7  14      248.08      252.36     17.76 o 
  -1  -7  14      261.06      227.36      0.85 o 
   0  -7  14       23.92       50.98     49.03 o 
   1  -7  14      365.24      392.69     73.59 o 
  -4  -6  14      200.17      220.03     21.24 o 
  -3  -6  14      117.64      200.67     89.57 o 
  -2  -6  14      732.91      650.88     18.70 o 
  -1  -6  14       15.25       34.40     22.56 o 
   0  -6  14      245.31      214.39     96.06 o 
   1  -6  14       20.07       48.69     96.72 o 
   2  -6  14       22.54       55.17     96.53 o 
  -5  -5  14      158.53      153.77     41.07 o 
  -4  -5  14        3.65        7.99     29.04 o 
  -3  -5  14       90.40      101.79     54.33 o 
  -2  -5  14       96.19      138.07     97.84 o 
  -1  -5  14        2.93        6.58     29.04 o 
   0  -5  14        6.20       54.61     93.33 o 
   2  -5  14       35.75       44.12     39.17 o 
   3  -5  14       34.56      102.81     46.83 o 
  -6  -4  14        1.54       89.20     41.26 o 
  -5  -4  14      588.29      539.51      8.18 o 
  -4  -4  14       31.39       55.83     57.80 o 
  -3  -4  14      451.86      419.29      9.68 o 
  -2  -4  14       24.40       21.99      6.30 o 
  -1  -4  14        4.81       15.98     87.13 o 
   1  -4  14        3.26       21.52     19.17 o 
   2  -4  14      145.61      194.37     71.90 o 
   3  -4  14       25.78       22.67     40.74 o 
  -6  -3  14      419.02      378.97     65.04 o 
  -5  -3  14      481.84      562.63     95.96 o 
  -4  -3  14      158.58      184.32     31.20 o 
  -3  -3  14       11.09       97.09     28.29 o 
  -2  -3  14       43.17       55.74     36.56 o 
  -1  -3  14      303.66      397.86     81.58 o 
   0  -3  14        4.04       13.63     58.09 o 
   1  -3  14     1044.59      902.22     19.55 o 
   2  -3  14       37.89       56.96     28.86 o 
   3  -3  14      133.32      128.96     25.19 o 
  -7  -2  14       64.97       83.09     64.01 o 
  -6  -2  14      394.88      388.56     40.51 o 
  -5  -2  14       44.16       40.42      3.85 o 
  -4  -2  14       12.04       52.73     78.95 o 
  -3  -2  14      334.00      294.19      2.73 o 
  -2  -2  14      773.76      809.26     99.16 o 
  -1  -2  14        0.16        0.00      9.68 o 
   0  -2  14      410.94      435.65     64.10 o 
   1  -2  14       91.86      116.17     42.77 o 
   2  -2  14       10.14       17.01     77.45 o 
   3  -2  14      348.01      337.05     12.59 o 
  -7  -1  14      447.05      451.06     45.49 o 
  -6  -1  14      206.16      249.64     54.80 o 
  -5  -1  14       99.38      129.80     86.00 o 
  -4  -1  14      319.27      317.78     43.71 o 
  -3  -1  14      249.10      245.88      6.30 o 
  -2  -1  14      124.15      132.41     22.44 o 
  -1  -1  14      659.89      619.02     28.48 o 
   0  -1  14        2.18        4.32      9.68 o 
   1  -1  14        3.61        5.36     53.29 o 
   2  -1  14       54.20       83.46     99.82 o 
   3  -1  14       33.85       32.43     64.38 o 
  -7   0  14      115.95      110.06     97.94 o 
  -6   0  14       23.18       56.77     91.92 o 
  -5   0  14       11.86       41.54     75.29 o 
  -4   0  14      213.23      301.71     95.31 o 
  -3   0  14      917.79      929.25     47.90 o 
  -2   0  14      151.93      272.12     60.92 o 
  -1   0  14        0.45        4.14     29.04 o 
   0   0  14      169.07      240.43     50.75 o 
   1   0  14       13.51       39.38     62.79 o 
   2   0  14       86.31      160.16     26.69 o 
   3   0  14      572.06      615.07     68.80 o 
  -7   1  14      108.92      115.42      2.35 o 
  -6   1  14       50.69       52.07      9.21 o 
  -5   1  14        5.07       14.94     51.69 o 
  -4   1  14      140.33      178.20     15.13 o 
  -3   1  14        5.48       12.31     41.66 o 
  -2   1  14       28.44       36.94     77.45 o 
  -1   1  14      103.93      111.19     12.41 o 
   0   1  14       17.41       26.32     12.78 o 
   1   1  14      368.91      345.13     51.04 o 
   2   1  14       43.66       84.31     93.43 o 
   3   1  14      253.10      397.02    100.48 o 
  -6   2  14      114.52      125.29     18.61 o 
  -5   2  14        2.81       15.29     20.12 o 
  -4   2  14      511.93      473.26      8.86 o 
  -3   2  14      460.04      418.68      8.09 o 
  -2   2  14       70.38       66.26     75.66 o 
  -1   2  14       51.22       92.11     91.64 o 
   0   2  14      379.93      326.43     15.41 o 
   1   2  14        5.22        0.94      0.94 o 
   2   2  14      393.87      361.11     75.29 o 
  -7   3  14      519.41      542.33     53.29 o 
  -6   3  14       42.28       54.70     27.25 o 
  -5   3  14       35.44       38.67     31.30 o 
  -4   3  14      269.43      281.69     38.82 o 
  -3   3  14      167.44      213.45     69.83 o 
  -2   3  14        1.01        0.00      0.94 o 
  -1   3  14      931.01      851.93     65.51 o 
   0   3  14        1.60        0.00      0.94 o 
   1   3  14      230.84      333.20     68.05 o 
   2   3  14      127.10      129.99     15.51 o 
  -7   4  14      137.17      146.92     28.25 o 
  -6   4  14       87.57      117.40     69.60 o 
  -5   4  14       20.79       30.06     47.97 o 
  -4   4  14      209.14      290.11     35.77 o 
  -3   4  14      203.60      316.09     80.83 o 
  -2   4  14      572.46      575.13     77.35 o 
  -1   4  14       22.07       47.84     35.34 o 
   0   4  14        2.36        3.29      9.68 o 
   1   4  14        1.18        0.00      0.94 o 
  -6   5  14        2.82       18.98     50.77 o 
  -5   5  14       12.32       30.52     20.45 o 
  -4   5  14      508.89      464.69     46.15 o 
  -3   5  14       90.55      175.39     46.15 o 
  -2   5  14       78.08       84.31     25.47 o 
  -1   5  14       79.36      102.45     35.25 o 
   0   5  14        0.78        5.36     72.65 o 
  -5   6  14      301.20      289.97     16.83 o 
  -4   6  14        7.81       11.28     51.69 o 
  -3   6  14       15.42       19.74     58.09 o 
  -2   6  14        0.23        0.00      0.94 o 
  -1   6  14       42.79       66.92     72.47 o 
  -3  -5  15      384.31      348.61    103.11 o 
  -2  -5  15       49.40       60.53     38.54 o 
  -1  -5  15       24.12       57.05     51.60 o 
  -4  -4  15      112.90      180.93     44.36 o 
  -3  -4  15        0.21        2.07      4.70 o 
  -2  -4  15       55.77       76.98     50.94 o 
  -1  -4  15        1.59       27.07     75.66 o 
  -5  -3  15       14.26       18.80      5.83 o 
  -4  -3  15       42.06       64.67     47.84 o 
  -3  -3  15      212.21      223.60     40.23 o 
  -2  -3  15       50.23       60.44     12.59 o 
   1  -3  15       17.73       32.99     70.96 o 
  -5  -2  15      176.74      247.57     79.42 o 
  -4  -2  15      215.30      338.18     97.00 o 
  -3  -2  15      159.92      192.59    100.57 o 
  -2  -2  15       39.40       67.39     57.90 o 
   0  -2  15        0.29        0.00      0.94 o 
   1  -2  15        4.62       32.99     61.28 o 
   2  -2  15       86.64       97.47     18.89 o 
  -6  -1  15       17.53       37.13     35.25 o 
  -5  -1  15       48.62       87.04     50.85 o 
  -4  -1  15        6.57       13.35     87.13 o 
  -3  -1  15      252.70      320.23     42.01 o 
  -1  -1  15       76.73       98.41     10.15 o 
   0  -1  15       59.11       54.14     39.85 o 
   1  -1  15        1.57       38.44     88.63 o 
   2  -1  15        7.10        4.14     19.36 o 
  -6   0  15       71.42       95.40      8.84 o 
  -5   0  15      138.70      222.48     65.23 o 
  -4   0  15       96.42      150.57     26.60 o 
  -3   0  15       38.56       59.31     77.26 o 
  -2   0  15      112.50      109.31     46.24 o 
  -1   0  15       44.40       60.15     33.74 o 
   0   0  15       43.82       65.42     77.35 o 
   1   0  15      209.75      225.67     20.96 o 
  -6   1  15      244.42      283.38     32.71 o 
  -5   1  15       18.70       37.60     83.65 o 
  -4   1  15      277.46      316.84     41.17 o 
  -3   1  15      109.23       98.78     15.51 o 
  -2   1  15       39.19       76.60     99.63 o 
  -1   1  15        9.20       52.73     78.48 o 
   0   1  15      466.14      425.40     71.43 o 
   1   1  15        0.61        0.56     14.57 o 
  -6   2  15       30.56       62.60     72.09 o 
  -5   2  15        1.35       12.88     48.31 o 
  -4   2  15      438.31      399.65     43.80 o 
  -3   2  15       46.02       46.71     22.56 o 
  -2   2  15       73.10      105.83     61.00 o 
  -1   2  15      702.80      608.59     63.82 o 
   0   2  15        0.85        8.84      7.99 o 
   1   2  15       48.68       41.26      4.42 o 
  -5   3  15      242.40      237.01     25.99 o 
  -4   3  15      161.87      234.60     37.31 o 
  -3   3  15       12.92       53.57     75.76 o 
  -2   3  15      600.90      536.69     59.03 o 
  -1   3  15        9.11       16.07     38.82 o 
   0   3  15       13.24      178.49     99.35 o 
  -5   4  15        2.92       13.16     16.37 o 
  -4   4  15      163.51      167.68    102.36 o 
  -3   4  15       55.51       70.30     56.11 o 
  -2   4  15      137.65      211.48     31.58 o 
  -1   4  15       81.03       90.98     96.72 o 
  -2   0  16        1.66        2.73     11.28 o 
                                                 
